# Supplementary material for: Nutrient-imbalanced conditions shift the interplay between zooplankton and gut microbiota
Source: BMC Genomics. 2021 Jan 7;22:37. doi: 10.1186/s12864-020-07333-z (PMC7791863; doi:10.1186/s12864-020-07333-z)
Supplement: Supplementary file 2 — Additional file 2: Table S5. [file 12864_2020_7333_MOESM2_ESM.xls]

## Sheet: P_vs_BG_30_6
Gut microbiota affiliated P-limitation_vs_Control							Gut microbiota affiliated N-limitation_vs_Control							Daphnia magna affiliated P-limitation_vs_Control							Daphnia magna affiliated N-limitation_vs_Control
KO	logFC	logCPM	F	PValue	change		KO	logFC	logCPM	F	PValue	change		KO	logFC	logCPM	F	PValue	change		KO	logFC	logCPM	F	PValue	change
K01682	2.34105	9.64747	3.62971	0.0567768	NOT		K01682	4.70466	9.64747	17.6492	2.67231e-05	UP		K00001	0.656373	7.48089	0.298645	0.584741	NOT		K00001	-0.909263	7.48089	0.293445	0.58803	NOT
K00813	1.52829	7.63834	0.78919	0.0037436	UP		K00813	-0.909263	7.63834	0.287654	0.591736	NOT		K00003	1.90383	8.47907	2.85855	0.0909113	NOT		K00003	2.29715	8.47907	3.67771	0.0551643	NOT
K02777	5.57927	10.8477	23.771	1.09668e-06	UP		K02777	3.40014	10.8477	6.8298	0.0089743	UP		K00005	-2.26578	6.83681	1.77111	0.183266	NOT		K00005	-0.909263	6.83681	0.264481	0.607066	NOT
K00425	-0.819625	8.46068	1.39606	0.237403	NOT		K00425	-3.59023	8.46068	9.95759	0.00160519	DOWN		K00012	-0.9483	8.22824	1.8036	0.179299	NOT		K00012	-3.36202	8.22824	8.65535	0.00326624	DOWN
K00184	-3.00832	8.67953	19.6287	9.47447e-06	DOWN		K00184	-4.76065	8.67953	20.7707	5.2197e-06	DOWN		K00013	0.362212	7.37021	0.0861065	0.769191	NOT		K00013	-0.909263	7.37021	0.298373	0.584912	NOT
K00185	-3.85759	8.62398	30.2546	3.85379e-08	DOWN		K00185	-4.86817	8.62398	22.7598	1.85371e-06	DOWN		K00019	-1.74631	8.17423	6.55024	0.0104972	NOT		K00019	-3.71456	8.17423	11.9372	0.000551839	DOWN
K01520	-1.9514	7.97795	7.38072	0.00660059	DOWN		K01520	-3.53365	7.97795	10.521	0.00118295	DOWN		K00023	-2.26578	6.83681	1.77111	0.183266	NOT		K00023	-0.909263	6.83681	0.264481	0.607066	NOT
K07516	-2.28323	10.732	8.40566	0.00374623	DOWN		K07516	0.844242	10.732	1.21199	0.270957	NOT		K00024	2.95518	8.70439	7.61549	0.00579425	UP		K00024	-0.822074	8.70439	0.218961	0.63984	NOT
K03841	1.1299	8.87229	0.777587	0.377895	NOT		K03841	3.87233	8.87229	12.4621	0.000416593	UP		K00027	-0.137236	7.20971	0.0112838	0.915405	NOT		K00027	-0.909263	7.20971	0.305653	0.580369	NOT
K00281	-1.89981	8.21699	7.94481	0.00482916	DOWN		K00281	-3.84044	8.21699	13.1088	0.000294929	DOWN		K00029	-0.154937	7.20463	0.0143359	0.904697	NOT		K00029	-0.909263	7.20463	0.30587	0.580234	NOT
K00261	-5.13076	8.80408	43.5511	4.27534e-11	DOWN		K00261	-5.1885	8.80408	25.2279	5.15533e-07	DOWN		K00030	0.339235	7.36207	0.0752108	0.7839	NOT		K00030	-0.909263	7.36207	0.298746	0.584678	NOT
K03431	-2.66568	8.68604	10.9678	0.000929375	DOWN		K03431	-0.0436154	8.68604	0.00342064	0.953362	NOT		K00031	1.58348	9.67251	1.48276	0.223363	NOT		K00031	4.93941	9.67251	19.8872	8.28e-06	UP
K01915	3.52998	9.09722	10.6359	0.00111172	UP		K01915	4.80036	9.09722	0.199003	0.00655534	UP		K00033	-2.26578	6.83681	1.77111	0.183266	NOT		K00033	-0.909263	6.83681	0.264481	0.607066	NOT
K00284	1.64505	8.59649	1.94576	0.163066	NOT		K00284	2.98996	8.59649	6.89713	0.00864257	UP		K00034	-2.26578	6.83681	1.77111	0.183266	NOT		K00034	-0.909263	6.83681	0.264481	0.607066	NOT
K00031	1.58348	9.67251	1.48276	0.223363	NOT		K00031	4.93941	9.67251	19.8872	8.27744e-06	UP		K00042	-2.26578	6.83681	1.77111	0.183266	NOT		K00042	-0.909263	6.83681	0.264481	0.607066	NOT
K10764	-2.99095	8.32741	20.2108	6.99054e-06	DOWN		K10764	-4.35789	8.32741	18.8746	1.40556e-05	DOWN		K00053	3.50768	9.43797	9.76162	0.00178548	UP		K00053	3.0648	9.43797	6.05779	0.0138568	NOT
K00627	3.52603	9.66905	9.51773	0.00203884	UP		K00627	3.87039	9.66905	10.6596	0.00109761	UP		K00057	1.91638	8.07866	3.2183	0.0728401	NOT		K00057	-0.884546	8.07866	0.267757	0.604848	NOT
K01077	1.61179	7.91655	2.14273	0.00143268	UP		K01077	-0.892383	7.91655	0.271941	0.602041	NOT		K00058	1.78927	8.66505	2.30999	0.128567	NOT		K00058	3.05305	8.66505	7.08408	0.00778583	UP
K00937	4.79484	8.74302	0.970253	0.00324634	UP		K00937	0.383062	8.74302	0.198461	0.655972	NOT		K00059	3.90568	9.36716	12.8399	0.000340425	UP		K00059	-0.788074	9.36716	0.189008	0.66375	NOT
K06966	-1.43417	8.33766	4.52396	0.0334405	NOT		K06966	-3.77604	8.33766	12.0419	0.000521703	DOWN		K00074	0.761875	7.52357	0.410575	0.521688	NOT		K00074	-0.909263	7.52357	0.291687	0.58915	NOT
K01007	2.41166	9.51356	3.9565	0.0467098	NOT		K01007	4.45933	9.51356	15.7372	7.3132e-05	UP		K00075	1.56264	8.19299	1.91656	0.166258	NOT		K00075	1.62504	8.19299	1.69133	0.193446	NOT
K00948	-2.01813	10.1607	7.61117	0.00580814	DOWN		K00948	-1.53783	10.1607	3.678	0.0551547	NOT		K00077	0.676645	7.48897	0.318592	0.572464	NOT		K00077	-0.909263	7.48897	0.293096	0.588252	NOT
K02040	3.48375	10.4162	0.386597	0.00534104	UP		K02040	1.23877	10.4162	2.41015	0.120573	NOT		K00078	1.42113	7.82116	1.61145	0.204309	NOT		K00078	-0.898445	7.82116	0.276535	0.598989	NOT
K01589	-4.69006	7.41553	22.2599	2.4037e-06	DOWN		K01589	-3.33355	7.41553	9.5507	0.00200256	DOWN		K00088	3.52435	9.38994	9.96791	0.00159622	UP		K00088	2.78342	9.38994	4.78417	0.0287386	NOT
K11175	-4.84245	7.48619	25.0134	5.76076e-07	DOWN		K11175	-3.48593	7.48619	10.9437	0.000941554	DOWN		K00090	-2.26578	6.83681	1.77111	0.183266	NOT		K00090	-0.909263	6.83681	0.264481	0.607066	NOT
K01959	-2.25261	8.75717	1.77733	0.182499	NOT		K01959	4.10534	8.75717	15.1165	0.000101532	UP		K00097	2.41238	8.36182	5.27966	0.0215903	NOT		K00097	-0.854041	8.36182	0.249261	0.617604	NOT
K01960	0.655925	8.95816	0.237351	0.626133	NOT		K01960	4.13447	8.95816	14.5266	0.000138774	UP		K00099	2.9293	8.68736	7.49683	0.0061884	UP		K00099	-0.823285	8.68736	0.220214	0.638884	NOT
K00240	-2.2595	8.2355	1.89381	0.168794	NOT		K00240	3.23107	8.2355	9.8741	0.00167963	UP		K00100	1.69342	9.15711	1.84487	0.174403	NOT		K00100	4.1596	9.15711	14.1317	0.000171122	UP
K01902	3.23101	9.60169	7.80227	0.00522498	UP		K01902	4.05415	9.60169	12.1286	0.000498033	UP		K00101	-2.26578	6.83681	1.77111	0.183266	NOT		K00101	-0.909263	6.83681	0.264481	0.607066	NOT
K13481	-2.05141	10.0605	7.32929	0.00679201	DOWN		K13481	0.0804751	10.0605	0.010913	0.916802	NOT		K00102	-2.26578	7.28952	2.02369	0.154884	NOT		K00102	1.24423	7.28952	1.0363	0.3087	NOT
K00001	0.656373	7.48089	0.298645	0.584741	NOT		K00001	-0.909263	7.48089	0.293445	0.58803	NOT		K00103	1.30145	7.76338	1.32284	0.250101	NOT		K00103	-0.901646	7.76338	0.279441	0.597076	NOT
K00003	1.90383	8.47907	2.85855	0.0909113	NOT		K00003	2.29715	8.47907	3.67771	0.0551643	NOT		K00104	-2.26578	6.83681	1.77111	0.183266	NOT		K00104	-0.909263	6.83681	0.264481	0.607066	NOT
K00005	-2.26578	6.83681	1.77111	0.183266	NOT		K00005	-0.909263	6.83681	0.264481	0.607066	NOT		K00108	-5.26082	7.71006	33.9196	5.87e-09	DOWN		K00108	-3.90072	7.71006	15.4105	8.69e-05	DOWN
K00012	-0.9483	8.22824	1.8036	0.179299	NOT		K00012	-3.36202	8.22824	8.65535	0.00326624	DOWN		K00111	-2.58005	8.5216	9.34051	0.00224555	DOWN		K00111	0.281277	8.5216	0.128098	0.720418	NOT
K00013	0.362212	7.37021	0.0861065	0.769191	NOT		K00013	-0.909263	7.37021	0.298373	0.584912	NOT		K00114	0.66365	7.48378	0.305722	0.580326	NOT		K00114	-0.909263	7.48378	0.29332	0.588109	NOT
K00019	-1.74631	8.17423	6.55024	0.0104972	NOT		K00019	-3.71456	8.17423	11.9372	0.000551839	DOWN		K00116	0.545903	7.43789	0.202338	0.652847	NOT		K00116	-0.909263	7.43789	0.295312	0.586845	NOT
K00023	-2.26578	6.83681	1.77111	0.183266	NOT		K00023	-0.909263	6.83681	0.264481	0.607066	NOT		K00117	2.18272	8.22691	4.27315	0.038737	NOT		K00117	-0.868447	8.22691	0.258059	0.611464	NOT
K00024	2.95518	8.70439	7.61549	0.00579425	UP		K00024	-0.822074	8.70439	0.218961	0.63984	NOT		K00121	2.20997	8.2426	4.39024	0.0361627	NOT		K00121	-0.866875	8.2426	0.257144	0.612097	NOT
K00027	-0.137236	7.20971	0.0112838	0.915405	NOT		K00027	-0.909263	7.20971	0.305653	0.580369	NOT		K00123	0.123482	7.28927	0.00958359	0.922016	NOT		K00123	-0.909263	7.28927	0.302211	0.582508	NOT
K00029	-0.154937	7.20463	0.0143359	0.904697	NOT		K00029	-0.909263	7.20463	0.30587	0.580234	NOT		K00124	0.383418	7.37778	0.0968609	0.755634	NOT		K00124	-0.909263	7.37778	0.298027	0.58513	NOT
K00030	0.339235	7.36207	0.0752108	0.7839	NOT		K00030	-0.909263	7.36207	0.298746	0.584678	NOT		K00128	1.6062	7.9137	2.12581	0.144858	NOT		K00128	-0.892566	7.9137	0.272066	0.601957	NOT
K00033	-2.26578	6.83681	1.77111	0.183266	NOT		K00033	-0.909263	6.83681	0.264481	0.607066	NOT		K00130	2.09791	8.17869	3.92088	0.047709	NOT		K00130	-0.87354	8.17869	0.261079	0.609388	NOT
K00034	-2.26578	6.83681	1.77111	0.183266	NOT		K00034	-0.909263	6.83681	0.264481	0.607066	NOT		K00133	-2.12961	9.42079	9.51059	0.00204677	DOWN		K00133	-5.29193	9.42079	22.6405	1.97e-06	DOWN
K00042	-2.26578	6.83681	1.77111	0.183266	NOT		K00042	-0.909263	6.83681	0.264481	0.607066	NOT		K00134	1.13015	11.4938	2.15795	0.141856	NOT		K00134	0.553523	11.4938	0.477987	0.489347	NOT
K00053	3.50768	9.43797	9.76162	0.00178548	UP		K00053	3.0648	9.43797	6.05779	0.0138568	NOT		K00135	-2.26509	7.7122	1.91071	0.166906	NOT		K00135	2.17811	7.7122	3.9234	0.0476376	NOT
K00057	1.91638	8.07866	3.2183	0.0728401	NOT		K00057	-0.884546	8.07866	0.267757	0.604848	NOT		K00138	0.69168	7.94347	0.314533	0.574921	NOT		K00138	1.78417	7.94347	2.22059	0.136203	NOT
K00058	1.78927	8.66505	2.30999	0.128567	NOT		K00058	3.05305	8.66505	7.08408	0.00778583	UP		K00140	0.930806	7.59518	0.633697	0.426015	NOT		K00140	-0.909263	7.59518	0.289025	0.590854	NOT
K00059	3.90568	9.36716	12.8399	0.000340425	UP		K00059	-0.788074	9.36716	0.189008	0.66375	NOT		K00145	0.495249	7.93235	0.154178	0.694581	NOT		K00145	1.91003	7.93235	2.64156	0.104123	NOT
K00074	0.761875	7.52357	0.410575	0.521688	NOT		K00074	-0.909263	7.52357	0.291687	0.58915	NOT		K00146	0.170671	7.30464	0.0184643	0.891915	NOT		K00146	-0.909263	7.30464	0.301472	0.582969	NOT
K00075	1.56264	8.19299	1.91656	0.166258	NOT		K00075	1.62504	8.19299	1.69133	0.193446	NOT		K00147	1.21705	7.72372	1.13977	0.285718	NOT		K00147	-0.903956	7.72372	0.281654	0.595627	NOT
K00077	0.676645	7.48897	0.318592	0.572464	NOT		K00077	-0.909263	7.48897	0.293096	0.588252	NOT		K00148	-2.26578	6.83681	1.77111	0.183266	NOT		K00148	-0.909263	6.83681	0.264481	0.607066	NOT
K00078	1.42113	7.82116	1.61145	0.204309	NOT		K00078	-0.898445	7.82116	0.276535	0.598989	NOT		K00154	-0.0729822	7.22848	0.00322918	0.954685	NOT		K00154	-0.909263	7.22848	0.304851	0.580866	NOT
K00088	3.52435	9.38994	9.96791	0.00159622	UP		K00088	2.78342	9.38994	4.78417	0.0287386	NOT		K00156	0.922471	7.59156	0.621327	0.430568	NOT		K00156	-0.909263	7.59156	0.289141	0.59078	NOT
K00090	-2.26578	6.83681	1.77111	0.183266	NOT		K00090	-0.909263	6.83681	0.264481	0.607066	NOT		K00161	0.954001	7.60533	0.668878	0.413457	NOT		K00161	-0.909263	7.60533	0.288702	0.591062	NOT
K00097	2.41238	8.36182	5.27966	0.0215903	NOT		K00097	-0.854041	8.36182	0.249261	0.617604	NOT		K00162	-2.26578	6.83681	1.77111	0.183266	NOT		K00162	-0.909263	6.83681	0.264481	0.607066	NOT
K00099	2.9293	8.68736	7.49683	0.0061884	UP		K00099	-0.823285	8.68736	0.220214	0.638884	NOT		K00163	3.35825	8.9771	9.66113	0.00188576	UP		K00163	-0.80598	8.9771	0.203787	0.651688	NOT
K00100	1.69342	9.15711	1.84487	0.174403	NOT		K00100	4.1596	9.15711	14.1317	0.000171122	UP		K00164	-1.04804	9.83736	1.83349	0.175738	NOT		K00164	0.854563	9.83736	1.16372	0.280714	NOT
K00101	-2.26578	6.83681	1.77111	0.183266	NOT		K00101	-0.909263	6.83681	0.264481	0.607066	NOT		K00166	0.0465299	7.26484	0.00134166	0.970782	NOT		K00166	-0.909263	7.26484	0.303304	0.581827	NOT
K00102	-2.26578	7.28952	2.02369	0.154884	NOT		K00102	1.24423	7.28952	1.0363	0.3087	NOT		K00184	-3.00832	8.67953	19.6287	9.47e-06	DOWN		K00184	-4.76065	8.67953	20.7707	5.22e-06	DOWN
K00103	1.30145	7.76338	1.32284	0.250101	NOT		K00103	-0.901646	7.76338	0.279441	0.597076	NOT		K00185	-3.85759	8.62398	30.2546	3.85e-08	DOWN		K00185	-4.86817	8.62398	22.7598	1.85e-06	DOWN
K00104	-2.26578	6.83681	1.77111	0.183266	NOT		K00104	-0.909263	6.83681	0.264481	0.607066	NOT		K00208	2.07226	8.1643	3.81755	0.0507376	NOT		K00208	-0.875108	8.1643	0.262019	0.608745	NOT
K00108	-5.26082	7.71006	33.9196	5.8668e-09	DOWN		K00108	-3.90072	7.71006	15.4105	8.69104e-05	DOWN		K00209	2.24749	8.26437	4.55417	0.0328557	NOT		K00209	-0.86475	8.26437	0.255898	0.61296	NOT
K00111	-2.58005	8.5216	9.34051	0.00224555	DOWN		K00111	0.281277	8.5216	0.128098	0.720418	NOT		K00210	-2.26578	6.83681	1.77111	0.183266	NOT		K00210	-0.909263	6.83681	0.264481	0.607066	NOT
K00114	0.66365	7.48378	0.305722	0.580326	NOT		K00114	-0.909263	7.48378	0.29332	0.588109	NOT		K00215	1.08891	8.07462	0.851634	0.356106	NOT		K00215	1.81711	8.07462	2.29516	0.1298	NOT
K00116	0.545903	7.43789	0.202338	0.652847	NOT		K00116	-0.909263	7.43789	0.295312	0.586845	NOT		K00216	-2.26578	6.83681	1.77111	0.183266	NOT		K00216	-0.909263	6.83681	0.264481	0.607066	NOT
K00117	2.18272	8.22691	4.27315	0.038737	NOT		K00117	-0.868447	8.22691	0.258059	0.611464	NOT		K00219	1.88347	8.06063	3.08845	0.078871	NOT		K00219	-0.885422	8.06063	0.268152	0.604582	NOT
K00121	2.20997	8.2426	4.39024	0.0361627	NOT		K00121	-0.866875	8.2426	0.257144	0.612097	NOT		K00228	0.861389	7.56527	0.535125	0.464472	NOT		K00228	-0.909263	7.56527	0.290058	0.590192	NOT
K00123	0.123482	7.28927	0.00958359	0.922016	NOT		K00123	-0.909263	7.28927	0.302211	0.582508	NOT		K00230	1.03191	7.63997	0.795363	0.372498	NOT		K00230	-0.909263	7.63997	0.287602	0.59177	NOT
K00124	0.383418	7.37778	0.0968609	0.755634	NOT		K00124	-0.909263	7.37778	0.298027	0.58513	NOT		K00239	-0.430389	9.44519	0.280581	0.596329	NOT		K00239	1.23883	9.44519	2.21614	0.136596	NOT
K00128	1.6062	7.9137	2.12581	0.144858	NOT		K00128	-0.892566	7.9137	0.272066	0.601957	NOT		K00240	-2.2595	8.2355	1.89381	0.168794	NOT		K00240	3.23107	8.2355	9.8741	0.00167963	UP
K00130	2.09791	8.17869	3.92088	0.047709	NOT		K00130	-0.87354	8.17869	0.261079	0.609388	NOT		K00241	-0.275521	7.17113	0.0430907	0.835557	NOT		K00241	-0.909263	7.17113	0.298604	0.584768	NOT
K00133	-2.12961	9.42079	9.51059	0.00204677	DOWN		K00133	-5.29193	9.42079	22.6405	1.97226e-06	DOWN		K00242	1.49388	7.85714	1.80424	0.179222	NOT		K00242	-0.896429	7.85714	0.274877	0.600087	NOT
K00134	1.13015	11.4938	2.15795	0.141856	NOT		K00134	0.553523	11.4938	0.477987	0.489347	NOT		K00243	1.67713	7.95026	2.34683	0.12556	NOT		K00243	-0.8903	7.95026	0.270534	0.602982	NOT
K00135	-2.26509	7.7122	1.91071	0.166906	NOT		K00135	2.17811	7.7122	3.9234	0.0476376	NOT		K00244	0.491537	7.41736	0.162392	0.686969	NOT		K00244	-0.909263	7.41736	0.296224	0.586268	NOT
K00138	0.69168	7.94347	0.314533	0.574921	NOT		K00138	1.78417	7.94347	2.22059	0.136203	NOT		K00245	-0.0458977	7.23655	0.00128357	0.971421	NOT		K00245	-0.909263	7.23655	0.304507	0.581079	NOT
K00140	0.930806	7.59518	0.633697	0.426015	NOT		K00140	-0.909263	7.59518	0.289025	0.590854	NOT		K00246	0.50406	7.42205	0.171168	0.679082	NOT		K00246	-0.909263	7.42205	0.296011	0.586403	NOT
K00145	0.495249	7.93235	0.154178	0.694581	NOT		K00145	1.91003	7.93235	2.64156	0.104123	NOT		K00247	2.65867	8.51324	6.35054	0.0117453	NOT		K00247	-0.837507	8.51324	0.236335	0.626874	NOT
K00146	0.170671	7.30464	0.0184643	0.891915	NOT		K00146	-0.909263	7.30464	0.301472	0.582969	NOT		K00249	2.46823	8.39552	5.52666	0.0187423	NOT		K00249	-0.850113	8.39552	0.246688	0.619425	NOT
K00147	1.21705	7.72372	1.13977	0.285718	NOT		K00147	-0.903956	7.72372	0.281654	0.595627	NOT		K00252	-2.2563	8.4394	1.88333	0.169977	NOT		K00252	3.61768	8.4394	12.3845	0.000434257	UP
K00148	-2.26578	6.83681	1.77111	0.183266	NOT		K00148	-0.909263	6.83681	0.264481	0.607066	NOT		K00253	-2.26578	6.83681	1.77111	0.183266	NOT		K00253	-0.909263	6.83681	0.264481	0.607066	NOT
K00154	-0.0729822	7.22848	0.00322918	0.954685	NOT		K00154	-0.909263	7.22848	0.304851	0.580866	NOT		K00254	1.61317	7.91726	2.14692	0.142878	NOT		K00254	-0.892338	7.91726	0.271911	0.602061	NOT
K00156	0.922471	7.59156	0.621327	0.430568	NOT		K00156	-0.909263	7.59156	0.289141	0.59078	NOT		K00257	0.104075	10.6859	0.0156656	0.900397	NOT		K00257	2.50717	10.6859	8.84735	0.00294004	UP
K00161	0.954001	7.60533	0.668878	0.413457	NOT		K00161	-0.909263	7.60533	0.288702	0.591062	NOT		K00261	-5.13076	8.80408	43.5511	4.28e-11	DOWN		K00261	-5.1885	8.80408	25.2279	5.16e-07	DOWN
K00162	-2.26578	6.83681	1.77111	0.183266	NOT		K00162	-0.909263	6.83681	0.264481	0.607066	NOT		K00262	2.5299	8.43318	5.79826	0.0160546	NOT		K00262	-0.845903	8.43318	0.243632	0.621603	NOT
K00163	3.35825	8.9771	9.66113	0.00188576	UP		K00163	-0.80598	8.9771	0.203787	0.651688	NOT		K00265	3.24924	9.16165	8.57781	0.0034082	UP		K00265	2.39956	9.16165	3.42764	0.0641342	NOT
K00164	-1.04804	9.83736	1.83349	0.175738	NOT		K00164	0.854563	9.83736	1.16372	0.280714	NOT		K00266	1.64848	7.93542	2.25587	0.133131	NOT		K00266	-0.891196	7.93542	0.271134	0.60258	NOT
K00166	0.0465299	7.26484	0.00134166	0.970782	NOT		K00166	-0.909263	7.26484	0.303304	0.581827	NOT		K00273	-2.26578	6.83681	1.77111	0.183266	NOT		K00273	-0.909263	6.83681	0.264481	0.607066	NOT
K00208	2.07226	8.1643	3.81755	0.0507376	NOT		K00208	-0.875108	8.1643	0.262019	0.608745	NOT		K00274	-2.26578	7.38141	1.99464	0.157878	NOT		K00274	1.47946	7.38141	1.54944	0.213238	NOT
K00209	2.24749	8.26437	4.55417	0.0328557	NOT		K00209	-0.86475	8.26437	0.255898	0.61296	NOT		K00275	0.740982	7.51499	0.386791	0.534001	NOT		K00275	-0.909263	7.51499	0.292024	0.588935	NOT
K00210	-2.26578	6.83681	1.77111	0.183266	NOT		K00210	-0.909263	6.83681	0.264481	0.607066	NOT		K00278	0.941392	7.59981	0.649616	0.420263	NOT		K00278	-0.909263	7.59981	0.288878	0.590949	NOT
K00215	1.08891	8.07462	0.851634	0.356106	NOT		K00215	1.81711	8.07462	2.29516	0.1298	NOT		K00281	-1.89981	8.21699	7.94481	0.00482916	DOWN		K00281	-3.84044	8.21699	13.1088	0.000294929	DOWN
K00216	-2.26578	6.83681	1.77111	0.183266	NOT		K00216	-0.909263	6.83681	0.264481	0.607066	NOT		K00284	1.64505	8.59649	1.94576	0.163066	NOT		K00284	2.98996	8.59649	6.89713	0.00864257	UP
K00219	1.88347	8.06063	3.08845	0.078871	NOT		K00219	-0.885422	8.06063	0.268152	0.604582	NOT		K00285	2.89558	8.66527	7.35057	0.00671215	UP		K00285	-0.824891	8.66527	0.222094	0.637457	NOT
K00228	0.861389	7.56527	0.535125	0.464472	NOT		K00228	-0.909263	7.56527	0.290058	0.590192	NOT		K00286	2.08134	8.16939	3.85401	0.0496465	NOT		K00286	-0.874554	8.16939	0.261687	0.608972	NOT
K00230	1.03191	7.63997	0.795363	0.372498	NOT		K00230	-0.909263	7.63997	0.287602	0.59177	NOT		K00287	0.417135	7.38995	0.115358	0.734129	NOT		K00287	-0.909263	7.38995	0.297472	0.58548	NOT
K00239	-0.430389	9.44519	0.280581	0.596329	NOT		K00239	1.23883	9.44519	2.21614	0.136596	NOT		K00297	-5.8678	8.1131	49.5728	2e-12	DOWN		K00297	-4.48708	8.1131	22.6113	2e-06	DOWN
K00241	-0.275521	7.17113	0.0430907	0.835557	NOT		K00241	-0.909263	7.17113	0.298604	0.584768	NOT		K00302	0.562694	7.44431	0.215654	0.642379	NOT		K00302	-0.909263	7.44431	0.295033	0.587022	NOT
K00242	1.49388	7.85714	1.80424	0.179222	NOT		K00242	-0.896429	7.85714	0.274877	0.600087	NOT		K00303	-3.03595	8.42816	20.7793	5.2e-06	DOWN		K00303	-4.48667	8.42816	19.7388	8.94e-06	DOWN
K00243	1.67713	7.95026	2.34683	0.12556	NOT		K00243	-0.8903	7.95026	0.270534	0.602982	NOT		K00311	1.3702	7.98929	1.44704	0.229024	NOT		K00311	0.970005	7.98929	0.521325	0.470289	NOT
K00244	0.491537	7.41736	0.162392	0.686969	NOT		K00244	-0.909263	7.41736	0.296224	0.586268	NOT		K00316	-2.26578	6.83681	1.77111	0.183266	NOT		K00316	-0.909263	6.83681	0.264481	0.607066	NOT
K00245	-0.0458977	7.23655	0.00128357	0.971421	NOT		K00245	-0.909263	7.23655	0.304507	0.581079	NOT		K00322	1.36718	8.39608	1.35245	0.244869	NOT		K00322	2.64037	8.39608	5.41087	0.0200256	NOT
K00246	0.50406	7.42205	0.171168	0.679082	NOT		K00246	-0.909263	7.42205	0.296011	0.586403	NOT		K00324	2.08848	8.17339	3.88275	0.0488037	NOT		K00324	-0.874117	8.17339	0.261425	0.609151	NOT
K00247	2.65867	8.51324	6.35054	0.0117453	NOT		K00247	-0.837507	8.51324	0.236335	0.626874	NOT		K00325	1.29434	7.76	1.30682	0.252991	NOT		K00325	-0.901841	7.76	0.279627	0.596954	NOT
K00249	2.46823	8.39552	5.52666	0.0187423	NOT		K00249	-0.850113	8.39552	0.246688	0.619425	NOT		K00330	1.42652	7.82382	1.62544	0.202355	NOT		K00330	-0.898328	7.82382	0.276438	0.599054	NOT
K00252	-2.2563	8.4394	1.88333	0.169977	NOT		K00252	3.61768	8.4394	12.3845	0.000434257	UP		K00331	1.4692	8.27437	1.63579	0.200925	NOT		K00331	2.11086	8.27437	3.167	0.0751614	NOT
K00253	-2.26578	6.83681	1.77111	0.183266	NOT		K00253	-0.909263	6.83681	0.264481	0.607066	NOT		K00332	1.02834	7.89261	0.757202	0.38422	NOT		K00332	1.16347	7.89261	0.800497	0.37096	NOT
K00254	1.61317	7.91726	2.14692	0.142878	NOT		K00254	-0.892338	7.91726	0.271911	0.602061	NOT		K00333	0.576779	8.23714	0.208325	0.64809	NOT		K00333	2.71157	8.23714	6.12338	0.013352	NOT
K00257	0.104075	10.6859	0.0156656	0.900397	NOT		K00257	2.50717	10.6859	8.84735	0.00294004	UP		K00334	0.328553	8.0851	0.0649602	0.798825	NOT		K00334	2.41945	8.0851	4.7737	0.0289138	NOT
K00262	2.5299	8.43318	5.79826	0.0160546	NOT		K00262	-0.845903	8.43318	0.243632	0.621603	NOT		K00335	-2.69092	9.40989	12.2413	0.000468859	DOWN		K00335	-0.102121	9.40989	0.0181296	0.892894	NOT
K00265	3.24924	9.16165	8.57781	0.0034082	UP		K00265	2.39956	9.16165	3.42764	0.0641342	NOT		K00336	-1.50261	9.16416	4.22465	0.0398588	NOT		K00336	-0.596514	9.16416	0.549001	0.458738	NOT
K00266	1.64848	7.93542	2.25587	0.133131	NOT		K00266	-0.891196	7.93542	0.271134	0.60258	NOT		K00337	-1.56663	9.03182	4.51298	0.0336557	NOT		K00337	-0.549731	9.03182	0.463432	0.496035	NOT
K00273	-2.26578	6.83681	1.77111	0.183266	NOT		K00273	-0.909263	6.83681	0.264481	0.607066	NOT		K00338	-2.26578	7.56215	1.9432	0.163343	NOT		K00338	1.87377	7.56215	2.73097	0.0984415	NOT
K00274	-2.26578	7.38141	1.99464	0.157878	NOT		K00274	1.47946	7.38141	1.54944	0.213238	NOT		K00339	2.03233	8.50952	3.302	0.0692164	NOT		K00339	2.20761	8.50952	3.28826	0.0697978	NOT
K00275	0.740982	7.51499	0.386791	0.534001	NOT		K00275	-0.909263	7.51499	0.292024	0.588935	NOT		K00340	-0.0541149	7.23409	0.0017816	0.966333	NOT		K00340	-0.909263	7.23409	0.304611	0.581014	NOT
K00278	0.941392	7.59981	0.649616	0.420263	NOT		K00278	-0.909263	7.59981	0.288878	0.590949	NOT		K00341	-1.63201	9.95047	4.8117	0.0282832	NOT		K00341	-0.125713	9.95047	0.0264559	0.870794	NOT
K00285	2.89558	8.66527	7.35057	0.00671215	UP		K00285	-0.824891	8.66527	0.222094	0.637457	NOT		K00342	1.85123	8.52352	2.63199	0.104753	NOT		K00342	2.54119	8.52352	4.66726	0.0307595	NOT
K00286	2.08134	8.16939	3.85401	0.0496465	NOT		K00286	-0.874554	8.16939	0.261687	0.608972	NOT		K00343	-1.16066	9.17714	2.07107	0.150138	NOT		K00343	0.904038	9.17714	1.23864	0.265752	NOT
K00287	0.417135	7.38995	0.115358	0.734129	NOT		K00287	-0.909263	7.38995	0.297472	0.58548	NOT		K00344	3.56209	9.30238	10.422	0.00124806	UP		K00344	2.07543	9.30238	2.35166	0.125172	NOT
K00297	-5.8678	8.1131	49.5728	1.99833e-12	DOWN		K00297	-4.48708	8.1131	22.6113	2.00244e-06	DOWN		K00346	2.63493	8.49834	6.25144	0.0124203	NOT		K00346	-0.839016	8.49834	0.237798	0.625808	NOT
K00302	0.562694	7.44431	0.215654	0.642379	NOT		K00302	-0.909263	7.44431	0.295033	0.587022	NOT		K00347	0.919044	7.59007	0.616282	0.432445	NOT		K00347	-0.909263	7.59007	0.289188	0.590749	NOT
K00303	-3.03595	8.42816	20.7793	5.19633e-06	DOWN		K00303	-4.48667	8.42816	19.7388	8.94467e-06	DOWN		K00348	1.03964	7.64345	0.808631	0.36854	NOT		K00348	-0.909263	7.64345	0.287492	0.591841	NOT
K00311	1.3702	7.98929	1.44704	0.229024	NOT		K00311	0.970005	7.98929	0.521325	0.470289	NOT		K00349	1.41928	7.82026	1.60669	0.204979	NOT		K00349	-0.898485	7.82026	0.276569	0.598967	NOT
K00316	-2.26578	6.83681	1.77111	0.183266	NOT		K00316	-0.909263	6.83681	0.264481	0.607066	NOT		K00350	1.11563	7.67755	0.943706	0.331343	NOT		K00350	-0.907608	7.67755	0.28543	0.593172	NOT
K00322	1.36718	8.39608	1.35245	0.244869	NOT		K00322	2.64037	8.39608	5.41087	0.0200256	NOT		K00351	1.46403	7.84241	1.72488	0.189087	NOT		K00351	-0.897555	7.84241	0.275788	0.599483	NOT
K00324	2.08848	8.17339	3.88275	0.0488037	NOT		K00324	-0.874117	8.17339	0.261425	0.609151	NOT		K00362	0.188869	7.31066	0.0226863	0.880278	NOT		K00362	-0.909263	7.31066	0.301184	0.58315	NOT
K00325	1.29434	7.76	1.30682	0.252991	NOT		K00325	-0.901841	7.76	0.279627	0.596954	NOT		K00364	0.038783	7.87496	0.000842683	0.976842	NOT		K00364	2.02285	7.87496	3.09679	0.0784681	NOT
K00330	1.42652	7.82382	1.62544	0.202355	NOT		K00330	-0.898328	7.82382	0.276438	0.599054	NOT		K00368	1.84162	8.32648	2.75826	0.0967755	NOT		K00368	1.72347	8.32648	1.89446	0.168721	NOT
K00331	1.4692	8.27437	1.63579	0.200925	NOT		K00331	2.11086	8.27437	3.167	0.0751614	NOT		K00372	0.515139	7.42622	0.179141	0.672119	NOT		K00372	-0.909263	7.42622	0.295822	0.586522	NOT
K00332	1.02834	7.89261	0.757202	0.38422	NOT		K00332	1.16347	7.89261	0.800497	0.37096	NOT		K00375	-2.26578	6.83681	1.77111	0.183266	NOT		K00375	-0.909263	6.83681	0.264481	0.607066	NOT
K00333	0.576779	8.23714	0.208325	0.64809	NOT		K00333	2.71157	8.23714	6.12338	0.013352	NOT		K00380	1.52293	7.8716	1.88366	0.16994	NOT		K00380	-0.895384	7.8716	0.274031	0.600649	NOT
K00334	0.328553	8.0851	0.0649602	0.798825	NOT		K00334	2.41945	8.0851	4.7737	0.0289138	NOT		K00381	-0.0943648	7.68558	0.00504326	0.943386	NOT		K00381	1.55513	7.68558	1.67206	0.196004	NOT
K00335	-2.69092	9.40989	12.2413	0.000468859	DOWN		K00335	-0.102121	9.40989	0.0181296	0.892894	NOT		K00382	-0.497275	10.8556	0.452613	0.501107	NOT		K00382	-0.458685	10.8556	0.339007	0.560412	NOT
K00336	-1.50261	9.16416	4.22465	0.0398588	NOT		K00336	-0.596514	9.16416	0.549001	0.458738	NOT		K00383	0.655032	7.48036	0.297351	0.585556	NOT		K00383	-0.909263	7.48036	0.293468	0.588015	NOT
K00337	-1.56663	9.03182	4.51298	0.0336557	NOT		K00337	-0.549731	9.03182	0.463432	0.496035	NOT		K00384	-2.05245	10.1433	8.10444	0.00442197	DOWN		K00384	-3.64274	10.1433	15.4304	8.6e-05	DOWN
K00338	-2.26578	7.56215	1.9432	0.163343	NOT		K00338	1.87377	7.56215	2.73097	0.0984415	NOT		K00390	-2.26578	6.83681	1.77111	0.183266	NOT		K00390	-0.909263	6.83681	0.264481	0.607066	NOT
K00339	2.03233	8.50952	3.302	0.0692164	NOT		K00339	2.20761	8.50952	3.28826	0.0697978	NOT		K00394	-2.26578	6.83681	1.77111	0.183266	NOT		K00394	-0.909263	6.83681	0.264481	0.607066	NOT
K00340	-0.0541149	7.23409	0.0017816	0.966333	NOT		K00340	-0.909263	7.23409	0.304611	0.581014	NOT		K00404	1.01555	7.63262	0.767715	0.38094	NOT		K00404	-0.909263	7.63262	0.287835	0.59162	NOT
K00341	-1.63201	9.95047	4.8117	0.0282832	NOT		K00341	-0.125713	9.95047	0.0264559	0.870794	NOT		K00405	-2.26578	7.50655	1.95777	0.161773	NOT		K00405	1.76034	7.50655	2.34505	0.125704	NOT
K00342	1.85123	8.52352	2.63199	0.104753	NOT		K00342	2.54119	8.52352	4.66726	0.0307595	NOT		K00406	0.631748	8.44454	0.245832	0.620033	NOT		K00406	3.20263	8.44454	8.86007	0.00291963	UP
K00343	-1.16066	9.17714	2.07107	0.150138	NOT		K00343	0.904038	9.17714	1.23864	0.265752	NOT		K00407	-2.26578	7.6331	1.9274	0.165064	NOT		K00407	2.01026	7.6331	3.25277	0.071324	NOT
K00344	3.56209	9.30238	10.422	0.00124806	UP		K00344	2.07543	9.30238	2.35166	0.125172	NOT		K00411	1.50401	7.86217	1.83167	0.175952	NOT		K00411	-0.896059	7.86217	0.274578	0.600286	NOT
K00346	2.63493	8.49834	6.25144	0.0124203	NOT		K00346	-0.839016	8.49834	0.237798	0.625808	NOT		K00412	-1.70677	8.84347	5.18401	0.0228104	NOT		K00412	-0.465971	8.84347	0.333015	0.563898	NOT
K00347	0.919044	7.59007	0.616282	0.432445	NOT		K00347	-0.909263	7.59007	0.289188	0.590749	NOT		K00413	-0.967128	9.58154	1.65277	0.198603	NOT		K00413	0.200807	9.58154	0.0624092	0.802731	NOT
K00348	1.03964	7.64345	0.808631	0.36854	NOT		K00348	-0.909263	7.64345	0.287492	0.591841	NOT		K00425	-0.819625	8.46068	1.39606	0.237403	NOT		K00425	-3.59023	8.46068	9.95759	0.00160519	DOWN
K00349	1.41928	7.82026	1.60669	0.204979	NOT		K00349	-0.898485	7.82026	0.276569	0.598967	NOT		K00426	1.96229	8.10354	3.38904	0.0656517	NOT		K00426	-0.881757	8.10354	0.266022	0.606021	NOT
K00350	1.11563	7.67755	0.943706	0.331343	NOT		K00350	-0.907608	7.67755	0.28543	0.593172	NOT		K00427	-2.26578	6.83681	1.77111	0.183266	NOT		K00427	-0.909263	6.83681	0.264481	0.607066	NOT
K00351	1.46403	7.84241	1.72488	0.189087	NOT		K00351	-0.897555	7.84241	0.275788	0.599483	NOT		K00428	-2.26578	6.83681	1.77111	0.183266	NOT		K00428	-0.909263	6.83681	0.264481	0.607066	NOT
K00362	0.188869	7.31066	0.0226863	0.880278	NOT		K00362	-0.909263	7.31066	0.301184	0.58315	NOT		K00432	1.50504	7.86268	1.83449	0.175619	NOT		K00432	-0.896021	7.86268	0.274547	0.600306	NOT
K00364	0.038783	7.87496	0.000842683	0.976842	NOT		K00364	2.02285	7.87496	3.09679	0.0784681	NOT		K00433	-2.26578	6.83681	1.77111	0.183266	NOT		K00433	-0.909263	6.83681	0.264481	0.607066	NOT
K00368	1.84162	8.32648	2.75826	0.0967755	NOT		K00368	1.72347	8.32648	1.89446	0.168721	NOT		K00449	-2.26578	6.83681	1.77111	0.183266	NOT		K00449	-0.909263	6.83681	0.264481	0.607066	NOT
K00372	0.515139	7.42622	0.179141	0.672119	NOT		K00372	-0.909263	7.42622	0.295822	0.586522	NOT		K00451	-2.26578	6.83681	1.77111	0.183266	NOT		K00451	-0.909263	6.83681	0.264481	0.607066	NOT
K00375	-2.26578	6.83681	1.77111	0.183266	NOT		K00375	-0.909263	6.83681	0.264481	0.607066	NOT		K00452	-2.26578	6.83681	1.77111	0.183266	NOT		K00452	-0.909263	6.83681	0.264481	0.607066	NOT
K00380	1.52293	7.8716	1.88366	0.16994	NOT		K00380	-0.895384	7.8716	0.274031	0.600649	NOT		K00457	-4.80303	7.46737	24.2757	8.44e-07	DOWN		K00457	-3.44652	7.46737	10.5694	0.00115243	DOWN
K00381	-0.0943648	7.68558	0.00504326	0.943386	NOT		K00381	1.55513	7.68558	1.67206	0.196004	NOT		K00459	0.562654	7.4443	0.215622	0.642404	NOT		K00459	-0.909263	7.4443	0.295033	0.587021	NOT
K00382	-0.497275	10.8556	0.452613	0.501107	NOT		K00382	-0.458685	10.8556	0.339007	0.560412	NOT		K00466	1.60051	8.79203	1.72511	0.189058	NOT		K00466	3.50533	8.79203	9.77221	0.00177524	UP
K00383	0.655032	7.48036	0.297351	0.585556	NOT		K00383	-0.909263	7.48036	0.293468	0.588015	NOT		K00472	-6.00218	8.2136	52.2929	5.02e-13	DOWN		K00472	-4.61217	8.2136	23.6676	1.16e-06	DOWN
K00384	-2.05245	10.1433	8.10444	0.00442197	DOWN		K00384	-3.64274	10.1433	15.4304	8.6001e-05	DOWN		K00479	0.548667	7.43895	0.204498	0.651121	NOT		K00479	-0.909263	7.43895	0.295266	0.586874	NOT
K00390	-2.26578	6.83681	1.77111	0.183266	NOT		K00390	-0.909263	6.83681	0.264481	0.607066	NOT		K00496	-2.26578	6.83681	1.77111	0.183266	NOT		K00496	-0.909263	6.83681	0.264481	0.607066	NOT
K00394	-2.26578	6.83681	1.77111	0.183266	NOT		K00394	-0.909263	6.83681	0.264481	0.607066	NOT		K00500	-5.21033	7.68093	32.8504	1.02e-08	DOWN		K00500	-3.85217	7.68093	14.9106	0.000113225	DOWN
K00404	1.01555	7.63262	0.767715	0.38094	NOT		K00404	-0.909263	7.63262	0.287835	0.59162	NOT		K00507	2.06493	8.1602	3.78826	0.0516327	NOT		K00507	-0.875554	8.1602	0.262286	0.608562	NOT
K00405	-2.26578	7.50655	1.95777	0.161773	NOT		K00405	1.76034	7.50655	2.34505	0.125704	NOT		K00508	-2.26578	6.83681	1.77111	0.183266	NOT		K00508	-0.909263	6.83681	0.264481	0.607066	NOT
K00406	0.631748	8.44454	0.245832	0.620033	NOT		K00406	3.20263	8.44454	8.86007	0.00291963	UP		K00525	2.87866	9.39881	6.12147	0.0133664	NOT		K00525	3.9137	9.39881	11.4597	0.000713121	UP
K00407	-2.26578	7.6331	1.9274	0.165064	NOT		K00407	2.01026	7.6331	3.25277	0.071324	NOT		K00526	0.0039378	7.25167	9.52e-06	0.997538	NOT		K00526	-0.909263	7.25167	0.303863	0.581479	NOT
K00411	1.50401	7.86217	1.83167	0.175952	NOT		K00411	-0.896059	7.86217	0.274578	0.600286	NOT		K00528	0.227013	7.80759	0.0307826	0.860729	NOT		K00528	1.72089	7.80759	2.08429	0.148843	NOT
K00412	-1.70677	8.84347	5.18401	0.0228104	NOT		K00412	-0.465971	8.84347	0.333015	0.563898	NOT		K00537	-0.871589	8.45924	1.58951	0.207416	NOT		K00537	-3.61957	8.45924	10.2053	0.00140343	DOWN
K00413	-0.967128	9.58154	1.65277	0.198603	NOT		K00413	0.200807	9.58154	0.0624092	0.802731	NOT		K00540	4.41424	10.3553	14.7002	0.000126571	UP		K00540	4.55738	10.3553	14.7618	0.000122506	UP
K00426	1.96229	8.10354	3.38904	0.0656517	NOT		K00426	-0.881757	8.10354	0.266022	0.606021	NOT		K00548	-2.26578	6.83681	1.77111	0.183266	NOT		K00548	-0.909263	6.83681	0.264481	0.607066	NOT
K00427	-2.26578	6.83681	1.77111	0.183266	NOT		K00427	-0.909263	6.83681	0.264481	0.607066	NOT		K00549	0.129707	7.29128	0.0105861	0.918053	NOT		K00549	-0.909263	7.29128	0.302114	0.582569	NOT
K00428	-2.26578	6.83681	1.77111	0.183266	NOT		K00428	-0.909263	6.83681	0.264481	0.607066	NOT		K00554	5.46534	10.9607	22.5322	2.09e-06	UP		K00554	4.52939	10.9607	13.8427	0.000199526	UP
K00432	1.50504	7.86268	1.83449	0.175619	NOT		K00432	-0.896021	7.86268	0.274547	0.600306	NOT		K00556	0.0587858	7.26868	0.00214643	0.963048	NOT		K00556	-0.909263	7.26868	0.303141	0.581929	NOT
K00433	-2.26578	6.83681	1.77111	0.183266	NOT		K00433	-0.909263	6.83681	0.264481	0.607066	NOT		K00557	0.51634	7.42668	0.180018	0.671364	NOT		K00557	-0.909263	7.42668	0.295801	0.586535	NOT
K00449	-2.26578	6.83681	1.77111	0.183266	NOT		K00449	-0.909263	6.83681	0.264481	0.607066	NOT		K00560	2.26126	8.54577	4.20988	0.0402072	NOT		K00560	1.89118	8.54577	2.21572	0.136633	NOT
K00451	-2.26578	6.83681	1.77111	0.183266	NOT		K00451	-0.909263	6.83681	0.264481	0.607066	NOT		K00563	0.791216	7.53572	0.445345	0.504565	NOT		K00563	-0.909263	7.53572	0.291212	0.589454	NOT
K00452	-2.26578	6.83681	1.77111	0.183266	NOT		K00452	-0.909263	6.83681	0.264481	0.607066	NOT		K00564	-1.54747	6.91768	0.95656	0.328072	NOT		K00564	-0.909263	6.91768	0.271302	0.602468	NOT
K00457	-4.80303	7.46737	24.2757	8.44191e-07	DOWN		K00457	-3.44652	7.46737	10.5694	0.00115243	DOWN		K00566	1.88099	8.05927	3.07864	0.0793484	NOT		K00566	-0.885471	8.05927	0.268169	0.604571	NOT
K00459	0.562654	7.4443	0.215622	0.642404	NOT		K00459	-0.909263	7.4443	0.295033	0.587021	NOT		K00567	-2.26578	6.83681	1.77111	0.183266	NOT		K00567	-0.909263	6.83681	0.264481	0.607066	NOT
K00466	1.60051	8.79203	1.72511	0.189058	NOT		K00466	3.50533	8.79203	9.77221	0.00177524	UP		K00568	-0.174897	7.79739	0.0168104	0.896841	NOT		K00568	1.91855	7.79739	2.74965	0.0972974	NOT
K00472	-6.00218	8.2136	52.2929	5.02287e-13	DOWN		K00472	-4.61217	8.2136	23.6676	1.15712e-06	DOWN		K00569	-1.71944	8.57731	6.61463	0.0101244	NOT		K00569	-4.20618	8.57731	15.1563	9.94e-05	DOWN
K00479	0.548667	7.43895	0.204498	0.651121	NOT		K00479	-0.909263	7.43895	0.295266	0.586874	NOT		K00571	2.13503	8.19968	4.07279	0.0435979	NOT		K00571	-0.871269	8.19968	0.259723	0.610319	NOT
K00496	-2.26578	6.83681	1.77111	0.183266	NOT		K00496	-0.909263	6.83681	0.264481	0.607066	NOT		K00573	2.96139	8.94338	7.15299	0.00749241	UP		K00573	2.07491	8.94338	2.48492	0.114964	NOT
K00500	-5.21033	7.68093	32.8504	1.0153e-08	DOWN		K00500	-3.85217	7.68093	14.9106	0.000113225	DOWN		K00574	0.402035	8.42975	0.0951648	0.757716	NOT		K00574	3.24993	8.42975	9.27352	0.00232912	UP
K00507	2.06493	8.1602	3.78826	0.0516327	NOT		K00507	-0.875554	8.1602	0.262286	0.608562	NOT		K00575	1.81004	8.91595	2.23223	0.13518	NOT		K00575	3.64783	8.91595	10.5096	0.00119026	UP
K00508	-2.26578	6.83681	1.77111	0.183266	NOT		K00508	-0.909263	6.83681	0.264481	0.607066	NOT		K00595	-2.26578	6.83681	1.77111	0.183266	NOT		K00595	-0.909263	6.83681	0.264481	0.607066	NOT
K00525	2.87866	9.39881	6.12147	0.0133664	NOT		K00525	3.9137	9.39881	11.4597	0.000713121	UP		K00600	-1.31096	8.41578	3.76716	0.052288	NOT		K00600	-3.81097	8.41578	12.0712	0.000513585	DOWN
K00526	0.0039378	7.25167	9.52442e-06	0.997538	NOT		K00526	-0.909263	7.25167	0.303863	0.581479	NOT		K00602	0.486518	7.41549	0.158945	0.690135	NOT		K00602	-0.909263	7.41549	0.296309	0.586214	NOT
K00528	0.227013	7.80759	0.0307826	0.860729	NOT		K00528	1.72089	7.80759	2.08429	0.148843	NOT		K00604	1.12466	7.6816	0.96026	0.327138	NOT		K00604	-0.907252	7.6816	0.285069	0.593406	NOT
K00537	-0.871589	8.45924	1.58951	0.207416	NOT		K00537	-3.61957	8.45924	10.2053	0.00140343	DOWN		K00605	0.718769	7.50594	0.362381	0.547196	NOT		K00605	-0.909263	7.50594	0.292379	0.588708	NOT
K00540	4.41424	10.3553	14.7002	0.000126571	UP		K00540	4.55738	10.3553	14.7618	0.000122506	UP		K00606	2.32624	8.31063	4.90808	0.026747	NOT		K00606	-0.860341	8.31063	0.253332	0.614747	NOT
K00548	-2.26578	6.83681	1.77111	0.183266	NOT		K00548	-0.909263	6.83681	0.264481	0.607066	NOT		K00609	-2.26578	6.83681	1.77111	0.183266	NOT		K00609	-0.909263	6.83681	0.264481	0.607066	NOT
K00549	0.129707	7.29128	0.0105861	0.918053	NOT		K00549	-0.909263	7.29128	0.302114	0.582569	NOT		K00611	-0.359446	7.44685	0.0711199	0.789717	NOT		K00611	0.962343	7.44685	0.556802	0.455564	NOT
K00554	5.46534	10.9607	22.5322	2.08649e-06	UP		K00554	4.52939	10.9607	13.8427	0.000199526	UP		K00612	-2.26578	7.41819	1.98343	0.159051	NOT		K00612	1.56617	7.41819	1.77246	0.183099	NOT
K00556	0.0587858	7.26868	0.00214643	0.963048	NOT		K00556	-0.909263	7.26868	0.303141	0.581929	NOT		K00615	2.35607	9.09692	4.00859	0.0452879	NOT		K00615	3.66163	9.09692	10.2129	0.00139763	UP
K00557	0.51634	7.42668	0.180018	0.671364	NOT		K00557	-0.909263	7.42668	0.295801	0.586535	NOT		K00616	0.655032	7.48036	0.297351	0.585556	NOT		K00616	-0.909263	7.48036	0.293468	0.588015	NOT
K00560	2.26126	8.54577	4.20988	0.0402072	NOT		K00560	1.89118	8.54577	2.21572	0.136633	NOT		K00620	-0.0813974	7.22599	0.00401055	0.949505	NOT		K00620	-0.909263	7.22599	0.304957	0.5808	NOT
K00563	0.791216	7.53572	0.445345	0.504565	NOT		K00563	-0.909263	7.53572	0.291212	0.589454	NOT		K00626	2.71474	9.35404	5.36741	0.0205304	NOT		K00626	3.95612	9.35404	11.8925	0.000565216	UP
K00564	-1.54747	6.91768	0.95656	0.328072	NOT		K00564	-0.909263	6.91768	0.271302	0.602468	NOT		K00627	3.52603	9.66905	9.51773	0.00203884	UP		K00627	3.87039	9.66905	10.6596	0.00109761	UP
K00566	1.88099	8.05927	3.07864	0.0793484	NOT		K00566	-0.885471	8.05927	0.268169	0.604571	NOT		K00631	-2.26578	6.83681	1.77111	0.183266	NOT		K00631	-0.909263	6.83681	0.264481	0.607066	NOT
K00567	-2.26578	6.83681	1.77111	0.183266	NOT		K00567	-0.909263	6.83681	0.264481	0.607066	NOT		K00632	2.18997	9.77243	3.06562	0.0799861	NOT		K00632	4.93441	9.77243	19.5002	1.01e-05	UP
K00568	-0.174897	7.79739	0.0168104	0.896841	NOT		K00568	1.91855	7.79739	2.74965	0.0972974	NOT		K00639	-2.26578	6.83681	1.77111	0.183266	NOT		K00639	-0.909263	6.83681	0.264481	0.607066	NOT
K00569	-1.71944	8.57731	6.61463	0.0101244	NOT		K00569	-4.20618	8.57731	15.1563	9.94148e-05	DOWN		K00640	1.18471	7.70885	1.07496	0.299845	NOT		K00640	-0.905109	7.70885	0.282848	0.594849	NOT
K00571	2.13503	8.19968	4.07279	0.0435979	NOT		K00571	-0.871269	8.19968	0.259723	0.610319	NOT		K00645	2.63784	8.77474	5.62907	0.0176782	NOT		K00645	2.11313	8.77474	2.69241	0.100849	NOT
K00573	2.96139	8.94338	7.15299	0.00749241	UP		K00573	2.07491	8.94338	2.48492	0.114964	NOT		K00647	2.35531	8.57212	4.59731	0.0320389	NOT		K00647	1.78264	8.57212	1.90157	0.167925	NOT
K00574	0.402035	8.42975	0.0951648	0.757716	NOT		K00574	3.24993	8.42975	9.27352	0.00232912	UP		K00648	2.42672	8.37044	5.34281	0.020822	NOT		K00648	-0.853021	8.37044	0.248603	0.618068	NOT
K00575	1.81004	8.91595	2.23223	0.13518	NOT		K00575	3.64783	8.91595	10.5096	0.00119026	UP		K00652	0.658469	7.85776	0.285313	0.593248	NOT		K00652	1.5172	7.85776	1.51425	0.218511	NOT
K00595	-2.26578	6.83681	1.77111	0.183266	NOT		K00595	-0.909263	6.83681	0.264481	0.607066	NOT		K00655	0.281566	7.34198	0.0512718	0.820868	NOT		K00655	-0.909263	7.34198	0.299687	0.584087	NOT
K00600	-1.31096	8.41578	3.76716	0.052288	NOT		K00600	-3.81097	8.41578	12.0712	0.000513585	DOWN		K00656	2.14114	8.20314	4.09809	0.0429502	NOT		K00656	-0.870902	8.20314	0.259505	0.610468	NOT
K00602	0.486518	7.41549	0.158945	0.690135	NOT		K00602	-0.909263	7.41549	0.296309	0.586214	NOT		K00658	2.74002	8.77313	6.17869	0.0129411	NOT		K00658	1.77446	8.77313	1.76468	0.184063	NOT
K00604	1.12466	7.6816	0.96026	0.327138	NOT		K00604	-0.907252	7.6816	0.285069	0.593406	NOT		K00661	-2.26578	6.83681	1.77111	0.183266	NOT		K00661	-0.909263	6.83681	0.264481	0.607066	NOT
K00605	0.718769	7.50594	0.362381	0.547196	NOT		K00605	-0.909263	7.50594	0.292379	0.588708	NOT		K00666	-0.129875	7.21183	0.0101195	0.919873	NOT		K00666	-0.909263	7.21183	0.305562	0.580425	NOT
K00606	2.32624	8.31063	4.90808	0.026747	NOT		K00606	-0.860341	8.31063	0.253332	0.614747	NOT		K00673	0.142231	7.72359	0.0119683	0.912887	NOT		K00673	1.51746	7.72359	1.5558	0.212301	NOT
K00609	-2.26578	6.83681	1.77111	0.183266	NOT		K00609	-0.909263	6.83681	0.264481	0.607066	NOT		K00674	1.70938	7.96713	2.45322	0.117306	NOT		K00674	-0.889387	7.96713	0.270015	0.60333	NOT
K00611	-0.359446	7.44685	0.0711199	0.789717	NOT		K00611	0.962343	7.44685	0.556802	0.455564	NOT		K00677	2.42982	8.37231	5.35651	0.0206591	NOT		K00677	-0.852802	8.37231	0.248461	0.618168	NOT
K00612	-2.26578	7.41819	1.98343	0.159051	NOT		K00612	1.56617	7.41819	1.77246	0.183099	NOT		K00680	-0.904354	8.42745	1.71303	0.190614	NOT		K00680	-3.59853	8.42745	10.1245	0.00146627	DOWN
K00615	2.35607	9.09692	4.00859	0.0452879	NOT		K00615	3.66163	9.09692	10.2129	0.00139763	UP		K00684	1.904	8.07191	3.17042	0.0750045	NOT		K00684	-0.885021	8.07191	0.268017	0.604673	NOT
K00616	0.655032	7.48036	0.297351	0.585556	NOT		K00616	-0.909263	7.48036	0.293468	0.588015	NOT		K00685	1.17193	7.70302	1.04996	0.305532	NOT		K00685	-0.905571	7.70302	0.283325	0.594539	NOT
K00620	-0.0813974	7.22599	0.00401055	0.949505	NOT		K00620	-0.909263	7.22599	0.304957	0.5808	NOT		K00686	-2.26578	6.83681	1.77111	0.183266	NOT		K00686	-0.909263	6.83681	0.264481	0.607066	NOT
K00626	2.71474	9.35404	5.36741	0.0205304	NOT		K00626	3.95612	9.35404	11.8925	0.000565216	UP		K00688	1.21386	7.72224	1.13325	0.287102	NOT		K00688	-0.904051	7.72224	0.281758	0.59556	NOT
K00631	-2.26578	6.83681	1.77111	0.183266	NOT		K00631	-0.909263	6.83681	0.264481	0.607066	NOT		K00694	-0.78706	7.52823	0.307964	0.578941	NOT		K00694	1.46547	7.52823	1.48158	0.223547	NOT
K00632	2.18997	9.77243	3.06562	0.0799861	NOT		K00632	4.93441	9.77243	19.5002	1.01326e-05	UP		K00700	0.00016722	7.25051	1.68e-08	0.999897	NOT		K00700	-0.909263	7.25051	0.303913	0.581448	NOT
K00639	-2.26578	6.83681	1.77111	0.183266	NOT		K00639	-0.909263	6.83681	0.264481	0.607066	NOT		K00701	-0.316592	7.16013	0.0559422	0.813032	NOT		K00701	-0.909263	7.16013	0.296258	0.586246	NOT
K00640	1.18471	7.70885	1.07496	0.299845	NOT		K00640	-0.905109	7.70885	0.282848	0.594849	NOT		K00703	1.56756	7.89405	2.01107	0.156177	NOT		K00703	-0.893849	7.89405	0.272945	0.601371	NOT
K00645	2.63784	8.77474	5.62907	0.0176782	NOT		K00645	2.11313	8.77474	2.69241	0.100849	NOT		K00705	1.10285	7.67183	0.920474	0.337367	NOT		K00705	-0.90807	7.67183	0.285908	0.592863	NOT
K00647	2.35531	8.57212	4.59731	0.0320389	NOT		K00647	1.78264	8.57212	1.90157	0.167925	NOT		K00721	1.89321	8.32268	2.95068	0.0858631	NOT		K00721	1.58852	8.32268	1.55825	0.211942	NOT
K00648	2.42672	8.37044	5.34281	0.020822	NOT		K00648	-0.853021	8.37044	0.248603	0.618068	NOT		K00748	2.03413	8.14306	3.66626	0.0555446	NOT		K00748	-0.877422	8.14306	0.263408	0.607797	NOT
K00652	0.658469	7.85776	0.285313	0.593248	NOT		K00652	1.5172	7.85776	1.51425	0.218511	NOT		K00754	-2.26578	6.83681	1.77111	0.183266	NOT		K00754	-0.909263	6.83681	0.264481	0.607066	NOT
K00655	0.281566	7.34198	0.0512718	0.820868	NOT		K00655	-0.909263	7.34198	0.299687	0.584087	NOT		K00757	1.98311	8.11493	3.46828	0.0625769	NOT		K00757	-0.880501	8.11493	0.265262	0.606536	NOT
K00656	2.14114	8.20314	4.09809	0.0429502	NOT		K00656	-0.870902	8.20314	0.259505	0.610468	NOT		K00758	1.84102	8.03747	2.92353	0.0873185	NOT		K00758	-0.886288	8.03747	0.268461	0.604374	NOT
K00658	2.74002	8.77313	6.17869	0.0129411	NOT		K00658	1.77446	8.77313	1.76468	0.184063	NOT		K00759	3.41149	9.0141	9.95792	0.0016049	UP		K00759	-0.804175	9.0141	0.202241	0.652925	NOT
K00661	-2.26578	6.83681	1.77111	0.183266	NOT		K00661	-0.909263	6.83681	0.264481	0.607066	NOT		K00760	1.91081	8.07566	3.19792	0.0737531	NOT		K00760	-0.884889	8.07566	0.267973	0.604703	NOT
K00666	-0.129875	7.21183	0.0101195	0.919873	NOT		K00666	-0.909263	7.21183	0.305562	0.580425	NOT		K00761	3.73437	9.24292	11.855	0.000576708	UP		K00761	-0.79431	9.24292	0.19391	0.659689	NOT
K00673	0.142231	7.72359	0.0119683	0.912887	NOT		K00673	1.51746	7.72359	1.5558	0.212301	NOT		K00762	0.246411	8.30386	0.0351451	0.851295	NOT		K00762	3.00796	8.30386	7.92737	0.0048759	UP
K00674	1.70938	7.96713	2.45322	0.117306	NOT		K00674	-0.889387	7.96713	0.270015	0.60333	NOT		K00763	1.73486	7.98056	2.53966	0.111041	NOT		K00763	-0.888722	7.98056	0.269648	0.603576	NOT
K00677	2.42982	8.37231	5.35651	0.0206591	NOT		K00677	-0.852802	8.37231	0.248461	0.618168	NOT		K00764	-0.849412	8.55036	1.0338	0.309285	NOT		K00764	0.56	8.55036	0.42143	0.516235	NOT
K00680	-0.904354	8.42745	1.71303	0.190614	NOT		K00680	-3.59853	8.42745	10.1245	0.00146627	DOWN		K00765	-2.36549	7.73636	9.13181	0.00251646	DOWN		K00765	-3.33788	7.73636	9.10678	0.00255112	DOWN
K00684	1.904	8.07191	3.17042	0.0750045	NOT		K00684	-0.885021	8.07191	0.268017	0.604673	NOT		K00766	-2.26578	6.83681	1.77111	0.183266	NOT		K00766	-0.909263	6.83681	0.264481	0.607066	NOT
K00685	1.17193	7.70302	1.04996	0.305532	NOT		K00685	-0.905571	7.70302	0.283325	0.594539	NOT		K00768	-2.26578	6.83681	1.77111	0.183266	NOT		K00768	-0.909263	6.83681	0.264481	0.607066	NOT
K00686	-2.26578	6.83681	1.77111	0.183266	NOT		K00686	-0.909263	6.83681	0.264481	0.607066	NOT		K00769	3.85839	9.33267	12.5642	0.000394463	UP		K00769	-0.789717	9.33267	0.190308	0.662667	NOT
K00688	1.21386	7.72224	1.13325	0.287102	NOT		K00688	-0.904051	7.72224	0.281758	0.59556	NOT		K00772	-2.26578	6.83681	1.77111	0.183266	NOT		K00772	-0.909263	6.83681	0.264481	0.607066	NOT
K00694	-0.78706	7.52823	0.307964	0.578941	NOT		K00694	1.46547	7.52823	1.48158	0.223547	NOT		K00773	-0.828254	8.20731	1.3387	0.247283	NOT		K00773	-3.26015	8.20731	7.9136	0.00491313	DOWN
K00700	0.00016722	7.25051	1.67544e-08	0.999897	NOT		K00700	-0.909263	7.25051	0.303913	0.581448	NOT		K00783	1.63927	7.93066	2.22711	0.135629	NOT		K00783	-0.891492	7.93066	0.271335	0.602446	NOT
K00701	-0.316592	7.16013	0.0559422	0.813032	NOT		K00701	-0.909263	7.16013	0.296258	0.586246	NOT		K00784	-2.26578	7.46849	1.96867	0.160611	NOT		K00784	1.67897	7.46849	2.09237	0.148059	NOT
K00703	1.56756	7.89405	2.01107	0.156177	NOT		K00703	-0.893849	7.89405	0.272945	0.601371	NOT		K00786	-0.224326	7.18513	0.0291806	0.864365	NOT		K00786	-0.909263	7.18513	0.301618	0.582878	NOT
K00705	1.10285	7.67183	0.920474	0.337367	NOT		K00705	-0.90807	7.67183	0.285908	0.592863	NOT		K00789	0.297003	9.39911	0.129344	0.719118	NOT		K00789	1.24406	9.39911	2.03371	0.153867	NOT
K00721	1.89321	8.32268	2.95068	0.0858631	NOT		K00721	1.58852	8.32268	1.55825	0.211942	NOT		K00790	2.9324	8.6894	7.51098	0.00613998	UP		K00790	-0.823139	8.6894	0.220063	0.638999	NOT
K00748	2.03413	8.14306	3.66626	0.0555446	NOT		K00748	-0.877422	8.14306	0.263408	0.607797	NOT		K00791	1.83043	9.14136	2.20941	0.137193	NOT		K00791	4.07585	9.14136	13.4339	0.000248012	UP
K00754	-2.26578	6.83681	1.77111	0.183266	NOT		K00754	-0.909263	6.83681	0.264481	0.607066	NOT		K00793	2.23449	8.25681	4.49698	0.0339719	NOT		K00793	-0.865482	8.25681	0.256326	0.612663	NOT
K00757	1.98311	8.11493	3.46828	0.0625769	NOT		K00757	-0.880501	8.11493	0.265262	0.606536	NOT		K00794	3.11002	9.03702	7.9001	0.0049499	UP		K00794	2.13027	9.03702	2.60766	0.106371	NOT
K00758	1.84102	8.03747	2.92353	0.0873185	NOT		K00758	-0.886288	8.03747	0.268461	0.604374	NOT		K00795	1.38096	7.80152	1.50986	0.219181	NOT		K00795	-0.899379	7.80152	0.277314	0.598475	NOT
K00759	3.41149	9.0141	9.95792	0.0016049	UP		K00759	-0.804175	9.0141	0.202241	0.652925	NOT		K00796	0.350463	7.36604	0.0804373	0.77671	NOT		K00796	-0.909263	7.36604	0.298564	0.584793	NOT
K00760	1.91081	8.07566	3.19792	0.0737531	NOT		K00760	-0.884889	8.07566	0.267973	0.604703	NOT		K00797	-2.26578	7.46781	1.96887	0.16059	NOT		K00797	1.67748	7.46781	2.08791	0.14849	NOT
K00761	3.73437	9.24292	11.855	0.000576708	UP		K00761	-0.79431	9.24292	0.19391	0.659689	NOT		K00798	-5.95527	8.17798	51.3754	8e-13	DOWN		K00798	-4.56851	8.17798	23.3092	1.39e-06	DOWN
K00762	0.246411	8.30386	0.0351451	0.851295	NOT		K00762	3.00796	8.30386	7.92737	0.0048759	UP		K00799	-1.04927	8.17773	2.19498	0.138483	NOT		K00799	-3.35239	8.17773	8.66591	0.00324739	DOWN
K00763	1.73486	7.98056	2.53966	0.111041	NOT		K00763	-0.888722	7.98056	0.269648	0.603576	NOT		K00800	-2.26578	6.83681	1.77111	0.183266	NOT		K00800	-0.909263	6.83681	0.264481	0.607066	NOT
K00764	-0.849412	8.55036	1.0338	0.309285	NOT		K00764	0.56	8.55036	0.42143	0.516235	NOT		K00806	2.26611	8.62394	4.10192	0.042853	NOT		K00806	2.2616	8.62394	3.34058	0.0676116	NOT
K00765	-2.36549	7.73636	9.13181	0.00251646	DOWN		K00765	-3.33788	7.73636	9.10678	0.00255111	DOWN		K00809	-2.26578	6.83681	1.77111	0.183266	NOT		K00809	-0.909263	6.83681	0.264481	0.607066	NOT
K00766	-2.26578	6.83681	1.77111	0.183266	NOT		K00766	-0.909263	6.83681	0.264481	0.607066	NOT		K00813	1.52829	7.63834	0.78919	0.0037436	UP		K00813	-0.909263	7.63834	0.287654	0.591736	NOT
K00768	-2.26578	6.83681	1.77111	0.183266	NOT		K00768	-0.909263	6.83681	0.264481	0.607066	NOT		K00818	1.47084	7.84576	1.74281	0.186804	NOT		K00818	-0.897299	7.84576	0.275581	0.59962	NOT
K00769	3.85839	9.33267	12.5642	0.000394463	UP		K00769	-0.789717	9.33267	0.190308	0.662667	NOT		K00820	0.990333	7.62138	0.72625	0.394116	NOT		K00820	-0.909263	7.62138	0.288192	0.59139	NOT
K00772	-2.26578	6.83681	1.77111	0.183266	NOT		K00772	-0.909263	6.83681	0.264481	0.607066	NOT		K00821	2.13982	9.30695	3.0915	0.0787236	NOT		K00821	4.22822	9.30695	14.2964	0.000156794	UP
K00773	-0.828254	8.20731	1.3387	0.247283	NOT		K00773	-3.26015	8.20731	7.9136	0.00491313	DOWN		K00823	-2.26578	6.83681	1.77111	0.183266	NOT		K00823	-0.909263	6.83681	0.264481	0.607066	NOT
K00783	1.63927	7.93066	2.22711	0.135629	NOT		K00783	-0.891492	7.93066	0.271335	0.602446	NOT		K00824	-0.136592	7.2099	0.0111796	0.915795	NOT		K00824	-0.909263	7.2099	0.305645	0.580374	NOT
K00784	-2.26578	7.46849	1.96867	0.160611	NOT		K00784	1.67897	7.46849	2.09237	0.148059	NOT		K00826	1.24168	8.47104	1.0685	0.301303	NOT		K00826	2.95535	8.47104	7.0729	0.00783453	UP
K00786	-0.224326	7.18513	0.0291806	0.864365	NOT		K00786	-0.909263	7.18513	0.301618	0.582878	NOT		K00830	0.253049	7.33222	0.041199	0.839157	NOT		K00830	-0.909263	7.33222	0.300153	0.583795	NOT
K00789	0.297003	9.39911	0.129344	0.719118	NOT		K00789	1.24406	9.39911	2.03371	0.153867	NOT		K00831	0.916654	7.58903	0.612778	0.433757	NOT		K00831	-0.909263	7.58903	0.289221	0.590728	NOT
K00790	2.9324	8.6894	7.51098	0.00613998	UP		K00790	-0.823139	8.6894	0.220063	0.638999	NOT		K00832	0.0101432	7.25357	6.33e-05	0.993652	NOT		K00832	-0.909263	7.25357	0.303783	0.581529	NOT
K00791	1.83043	9.14136	2.20941	0.137193	NOT		K00791	4.07585	9.14136	13.4339	0.000248012	UP		K00833	-2.26578	6.83681	1.77111	0.183266	NOT		K00833	-0.909263	6.83681	0.264481	0.607066	NOT
K00793	2.23449	8.25681	4.49698	0.0339719	NOT		K00793	-0.865482	8.25681	0.256326	0.612663	NOT		K00836	0.495367	7.4188	0.16505	0.684555	NOT		K00836	-0.909263	7.4188	0.296159	0.586309	NOT
K00794	3.11002	9.03702	7.9001	0.0049499	UP		K00794	2.13027	9.03702	2.60766	0.106371	NOT		K00837	1.58655	7.90368	2.06697	0.150542	NOT		K00837	-0.893214	7.90368	0.272509	0.601661	NOT
K00795	1.38096	7.80152	1.50986	0.219181	NOT		K00795	-0.899379	7.80152	0.277314	0.598475	NOT		K00845	-0.0440278	7.23712	0.00118153	0.97258	NOT		K00845	-0.909263	7.23712	0.304483	0.581094	NOT
K00796	0.350463	7.36604	0.0804373	0.77671	NOT		K00796	-0.909263	7.36604	0.298564	0.584793	NOT		K00847	0.255866	7.33318	0.0421425	0.837351	NOT		K00847	-0.909263	7.33318	0.300107	0.583824	NOT
K00797	-2.26578	7.46781	1.96887	0.16059	NOT		K00797	1.67748	7.46781	2.08791	0.14849	NOT		K00850	2.1612	8.21458	4.182	0.0408737	NOT		K00850	-0.869708	8.21458	0.258799	0.610954	NOT
K00798	-5.95527	8.17798	51.3754	8.00156e-13	DOWN		K00798	-4.56851	8.17798	23.3092	1.39361e-06	DOWN		K00855	-2.26578	6.83681	1.77111	0.183266	NOT		K00855	-0.909263	6.83681	0.264481	0.607066	NOT
K00799	-1.04927	8.17773	2.19498	0.138483	NOT		K00799	-3.35239	8.17773	8.66591	0.00324739	DOWN		K00857	1.97332	8.10957	3.4309	0.0640078	NOT		K00857	-0.881091	8.10957	0.265619	0.606294	NOT
K00800	-2.26578	6.83681	1.77111	0.183266	NOT		K00800	-0.909263	6.83681	0.264481	0.607066	NOT		K00858	2.239	8.25943	4.51676	0.0335814	NOT		K00858	-0.865228	8.25943	0.256177	0.612767	NOT
K00806	2.26611	8.62394	4.10192	0.042853	NOT		K00806	2.2616	8.62394	3.34058	0.0676116	NOT		K00859	-2.26578	6.83681	1.77111	0.183266	NOT		K00859	-0.909263	6.83681	0.264481	0.607066	NOT
K00809	-2.26578	6.83681	1.77111	0.183266	NOT		K00809	-0.909263	6.83681	0.264481	0.607066	NOT		K00865	0.489561	7.41662	0.161031	0.688215	NOT		K00865	-0.909263	7.41662	0.296257	0.586247	NOT
K00818	1.47084	7.84576	1.74281	0.186804	NOT		K00818	-0.897299	7.84576	0.275581	0.59962	NOT		K00867	0.418601	7.39048	0.116202	0.733196	NOT		K00867	-0.909263	7.39048	0.297447	0.585496	NOT
K00820	0.990333	7.62138	0.72625	0.394116	NOT		K00820	-0.909263	7.62138	0.288192	0.59139	NOT		K00868	2.23954	8.25974	4.51912	0.0335352	NOT		K00868	-0.865197	8.25974	0.256159	0.612779	NOT
K00821	2.13982	9.30695	3.0915	0.0787236	NOT		K00821	4.22822	9.30695	14.2964	0.000156794	UP		K00872	0.145626	7.29645	0.0133824	0.907906	NOT		K00872	-0.909263	7.29645	0.301866	0.582724	NOT
K00823	-2.26578	6.83681	1.77111	0.183266	NOT		K00823	-0.909263	6.83681	0.264481	0.607066	NOT		K00873	0.188119	9.74224	0.0582215	0.809333	NOT		K00873	0.697817	9.74224	0.686924	0.407226	NOT
K00824	-0.136592	7.2099	0.0111796	0.915795	NOT		K00824	-0.909263	7.2099	0.305645	0.580374	NOT		K00876	2.28542	8.28656	4.72332	0.0297726	NOT		K00876	-0.862643	8.28656	0.254671	0.613813	NOT
K00826	1.24168	8.47104	1.0685	0.301303	NOT		K00826	2.95535	8.47104	7.0729	0.00783453	UP		K00882	-0.006324	7.24853	2.46e-05	0.996046	NOT		K00882	-0.909263	7.24853	0.303997	0.581396	NOT
K00830	0.253049	7.33222	0.041199	0.839157	NOT		K00830	-0.909263	7.33222	0.300153	0.583795	NOT		K00884	-9.46e-05	7.25043	5.74e-09	0.99994	NOT		K00884	-0.909263	7.25043	0.303916	0.581446	NOT
K00831	0.916654	7.58903	0.612778	0.433757	NOT		K00831	-0.909263	7.58903	0.289221	0.590728	NOT		K00891	1.34382	9.50782	2.63799	0.104358	NOT		K00891	0.20398	9.50782	0.0420944	0.837443	NOT
K00832	0.0101432	7.25357	6.3308e-05	0.993652	NOT		K00832	-0.909263	7.25357	0.303783	0.581529	NOT		K00892	2.2534	8.26782	4.58026	0.0323591	NOT		K00892	-0.86442	8.26782	0.255704	0.613094	NOT
K00833	-2.26578	6.83681	1.77111	0.183266	NOT		K00833	-0.909263	6.83681	0.264481	0.607066	NOT		K00901	2.05683	8.15569	3.756	0.0526378	NOT		K00901	-0.876046	8.15569	0.262581	0.60836	NOT
K00836	0.495367	7.4188	0.16505	0.684555	NOT		K00836	-0.909263	7.4188	0.296159	0.586309	NOT		K00912	2.37741	8.34092	5.12736	0.0235664	NOT		K00912	-0.856561	8.34092	0.250894	0.616454	NOT
K00837	1.58655	7.90368	2.06697	0.150542	NOT		K00837	-0.893214	7.90368	0.272509	0.601661	NOT		K00919	3.1409	8.82835	8.50673	0.00354384	UP		K00919	-0.814027	8.82835	0.210937	0.646041	NOT
K00845	-0.0440278	7.23712	0.00118153	0.97258	NOT		K00845	-0.909263	7.23712	0.304483	0.581094	NOT		K00925	3.93434	9.38813	13.0084	0.000311151	UP		K00925	-0.787105	9.38813	0.188239	0.664393	NOT
K00847	0.255866	7.33318	0.0421425	0.837351	NOT		K00847	-0.909263	7.33318	0.300107	0.583824	NOT		K00927	2.91956	8.68097	7.45452	0.00633547	UP		K00927	-0.823746	8.68097	0.220753	0.638474	NOT
K00850	2.1612	8.21458	4.182	0.0408737	NOT		K00850	-0.869708	8.21458	0.258799	0.610954	NOT		K00928	3.47799	9.61316	9.28611	0.00231318	UP		K00928	3.77238	9.61316	10.055	0.00152255	UP
K00855	-2.26578	6.83681	1.77111	0.183266	NOT		K00855	-0.909263	6.83681	0.264481	0.607066	NOT		K00930	-2.26578	6.83681	1.77111	0.183266	NOT		K00930	-0.909263	6.83681	0.264481	0.607066	NOT
K00857	1.97332	8.10957	3.4309	0.0640078	NOT		K00857	-0.881091	8.10957	0.265619	0.606294	NOT		K00931	1.13545	7.68643	0.980151	0.322178	NOT		K00931	-0.906783	7.68643	0.284603	0.593708	NOT
K00858	2.239	8.25943	4.51676	0.0335814	NOT		K00858	-0.865228	8.25943	0.256177	0.612767	NOT		K00936	3.46795	9.24732	9.88966	0.0016655	UP		K00936	2.1023	9.24732	2.44814	0.117686	NOT
K00859	-2.26578	6.83681	1.77111	0.183266	NOT		K00859	-0.909263	6.83681	0.264481	0.607066	NOT		K00937	4.79484	8.74302	0.970253	0.00324634	UP		K00937	0.383062	8.74302	0.198461	0.655972	NOT
K00865	0.489561	7.41662	0.161031	0.688215	NOT		K00865	-0.909263	7.41662	0.296257	0.586247	NOT		K00939	3.72153	9.23368	11.7783	0.000600928	UP		K00939	-0.794708	9.23368	0.194237	0.65942	NOT
K00867	0.418601	7.39048	0.116202	0.733196	NOT		K00867	-0.909263	7.39048	0.297447	0.585496	NOT		K00940	-1.14015	10.3796	2.34868	0.125411	NOT		K00940	-0.0727607	10.3796	0.00879553	0.925282	NOT
K00868	2.23954	8.25974	4.51912	0.0335352	NOT		K00868	-0.865197	8.25974	0.256159	0.612779	NOT		K00941	-2.26578	6.83681	1.77111	0.183266	NOT		K00941	-0.909263	6.83681	0.264481	0.607066	NOT
K00872	0.145626	7.29645	0.0133824	0.907906	NOT		K00872	-0.909263	7.29645	0.301866	0.582724	NOT		K00942	1.32132	7.77284	1.36824	0.242135	NOT		K00942	-0.901089	7.77284	0.278913	0.597423	NOT
K00873	0.188119	9.74224	0.0582215	0.809333	NOT		K00873	0.697817	9.74224	0.686924	0.407226	NOT		K00943	0.496434	7.99605	0.154447	0.694327	NOT		K00943	2.09391	7.99605	3.30883	0.0689292	NOT
K00876	2.28542	8.28656	4.72332	0.0297726	NOT		K00876	-0.862643	8.28656	0.254671	0.613813	NOT		K00945	-2.26578	7.18656	2.02188	0.155069	NOT		K00945	0.939982	7.18656	0.540307	0.462318	NOT
K00882	-0.006324	7.24853	2.45608e-05	0.996046	NOT		K00882	-0.909263	7.24853	0.303997	0.581396	NOT		K00946	-0.620396	7.61472	0.195962	0.658007	NOT		K00946	1.62155	7.61472	1.88149	0.170187	NOT
K00884	-9.4586e-05	7.25043	5.74292e-09	0.99994	NOT		K00884	-0.909263	7.25043	0.303916	0.581446	NOT		K00948	-2.01813	10.1607	7.61117	0.00580814	DOWN		K00948	-1.53783	10.1607	3.678	0.0551547	NOT
K00891	1.34382	9.50782	2.63799	0.104358	NOT		K00891	0.20398	9.50782	0.0420944	0.837443	NOT		K00951	3.08911	9.02068	7.79769	0.00523823	UP		K00951	2.10299	9.02068	2.53376	0.111457	NOT
K00892	2.2534	8.26782	4.58026	0.0323591	NOT		K00892	-0.86442	8.26782	0.255704	0.613094	NOT		K00954	-2.26578	6.83681	1.77111	0.183266	NOT		K00954	-0.909263	6.83681	0.264481	0.607066	NOT
K00901	2.05683	8.15569	3.756	0.0526378	NOT		K00901	-0.876046	8.15569	0.262581	0.60836	NOT		K00962	0.467591	10.3578	0.349203	0.554574	NOT		K00962	1.32446	10.3578	2.56681	0.10915	NOT
K00912	2.37741	8.34092	5.12736	0.0235664	NOT		K00912	-0.856561	8.34092	0.250894	0.616454	NOT		K00963	2.17618	9.19134	3.27644	0.070302	NOT		K00963	3.99205	9.19134	12.5958	0.000387854	UP
K00919	3.1409	8.82835	8.50673	0.00354384	UP		K00919	-0.814027	8.82835	0.210937	0.646041	NOT		K00969	-2.26578	6.83681	1.77111	0.183266	NOT		K00969	-0.909263	6.83681	0.264481	0.607066	NOT
K00925	3.93434	9.38813	13.0084	0.000311151	UP		K00925	-0.787105	9.38813	0.188239	0.664393	NOT		K00970	2.27506	8.28048	4.67674	0.0305901	NOT		K00970	-0.863215	8.28048	0.255003	0.613582	NOT
K00927	2.91956	8.68097	7.45452	0.00633547	UP		K00927	-0.823746	8.68097	0.220753	0.638474	NOT		K00971	1.14156	7.6892	0.991633	0.31936	NOT		K00971	-0.906569	7.6892	0.284381	0.593853	NOT
K00928	3.47799	9.61316	9.28611	0.00231318	UP		K00928	3.77238	9.61316	10.055	0.00152255	UP		K00973	-4.54535	14.2892	27.8	1.36e-07	DOWN		K00973	-10.3001	14.2892	64.6516	9.63e-16	DOWN
K00930	-2.26578	6.83681	1.77111	0.183266	NOT		K00930	-0.909263	6.83681	0.264481	0.607066	NOT		K00974	1.83966	8.03673	2.91836	0.0875985	NOT		K00974	-0.886316	8.03673	0.268472	0.604367	NOT
K00931	1.13545	7.68643	0.980151	0.322178	NOT		K00931	-0.906783	7.68643	0.284603	0.593708	NOT		K00975	2.32134	8.30774	4.88669	0.0270802	NOT		K00975	-0.86068	8.30774	0.253538	0.614602	NOT
K00936	3.46795	9.24732	9.88966	0.0016655	UP		K00936	2.1023	9.24732	2.44814	0.117686	NOT		K00978	-2.26578	6.83681	1.77111	0.183266	NOT		K00978	-0.909263	6.83681	0.264481	0.607066	NOT
K00939	3.72153	9.23368	11.7783	0.000600928	UP		K00939	-0.794708	9.23368	0.194237	0.65942	NOT		K00979	1.506	7.86316	1.83711	0.175312	NOT		K00979	-0.895987	7.86316	0.274519	0.600324	NOT
K00940	-1.14015	10.3796	2.34868	0.125411	NOT		K00940	-0.0727607	10.3796	0.00879553	0.925282	NOT		K00981	2.02712	8.13917	3.63873	0.05647	NOT		K00981	-0.877846	8.13917	0.263663	0.607623	NOT
K00941	-2.26578	6.83681	1.77111	0.183266	NOT		K00941	-0.909263	6.83681	0.264481	0.607066	NOT		K00982	0.741989	7.5154	0.387919	0.533405	NOT		K00982	-0.909263	7.5154	0.292008	0.588945	NOT
K00942	1.32132	7.77284	1.36824	0.242135	NOT		K00942	-0.901089	7.77284	0.278913	0.597423	NOT		K00983	0.379288	7.3763	0.0947131	0.758273	NOT		K00983	-0.909263	7.3763	0.298095	0.585088	NOT
K00943	0.496433	7.99605	0.154447	0.694327	NOT		K00943	2.09391	7.99605	3.30883	0.0689292	NOT		K00984	1.17994	7.70667	1.06561	0.301957	NOT		K00984	-0.905286	7.70667	0.28303	0.594731	NOT
K00945	-2.26578	7.18656	2.02188	0.155069	NOT		K00945	0.939982	7.18656	0.540307	0.462318	NOT		K00986	0.666104	7.48476	0.30813	0.578839	NOT		K00986	-0.909263	7.48476	0.293278	0.588136	NOT
K00946	-0.620396	7.61472	0.195962	0.658007	NOT		K00946	1.62155	7.61472	1.88149	0.170187	NOT		K00989	1.24464	7.73658	1.19779	0.273782	NOT		K00989	-0.903182	7.73658	0.280908	0.596115	NOT
K00951	3.08911	9.02068	7.79769	0.00523823	UP		K00951	2.10299	9.02068	2.53376	0.111457	NOT		K00990	-2.26486	7.73385	1.90679	0.167341	NOT		K00990	2.22467	7.73385	4.11995	0.0423987	NOT
K00954	-2.26578	6.83681	1.77111	0.183266	NOT		K00954	-0.909263	6.83681	0.264481	0.607066	NOT		K00991	1.31546	7.77004	1.35477	0.244466	NOT		K00991	-0.901255	7.77004	0.27907	0.597319	NOT
K00962	0.467591	10.3578	0.349203	0.554574	NOT		K00962	1.32446	10.3578	2.56681	0.10915	NOT		K00992	1.95543	8.09981	3.36317	0.0666903	NOT		K00992	-0.882171	8.09981	0.266273	0.605851	NOT
K00963	2.17618	9.19134	3.27644	0.070302	NOT		K00963	3.99205	9.19134	12.5958	0.000387854	UP		K00995	3.92343	9.38015	12.9442	0.000321997	UP		K00995	-0.787471	9.38015	0.18853	0.66415	NOT
K00969	-2.26578	6.83681	1.77111	0.183266	NOT		K00969	-0.909263	6.83681	0.264481	0.607066	NOT		K00996	-5.52117	7.87125	40.1747	2.39e-10	DOWN		K00996	-4.15294	7.87125	18.3538	1.85e-05	DOWN
K00970	2.27506	8.28048	4.67674	0.0305901	NOT		K00970	-0.863215	8.28048	0.255003	0.613582	NOT		K00998	1.50587	7.8631	1.83676	0.175353	NOT		K00998	-0.895991	7.8631	0.274523	0.600322	NOT
K00971	1.14156	7.6892	0.991633	0.31936	NOT		K00971	-0.906569	7.6892	0.284381	0.593853	NOT		K01000	1.50789	7.8641	1.84227	0.174707	NOT		K01000	-0.895919	7.8641	0.274464	0.600361	NOT
K00973	-4.54535	14.2892	27.8	1.36479e-07	DOWN		K00973	-10.3001	14.2892	64.6516	9.63354e-16	DOWN		K01002	0.372099	7.37373	0.0910364	0.762868	NOT		K01002	-0.909263	7.37373	0.298212	0.585014	NOT
K00974	1.83966	8.03673	2.91836	0.0875985	NOT		K00974	-0.886316	8.03673	0.268472	0.604367	NOT		K01003	-2.26578	7.30976	2.01719	0.155549	NOT		K01003	1.29856	7.30976	1.1435	0.284932	NOT
K00975	2.32134	8.30774	4.88669	0.0270802	NOT		K00975	-0.86068	8.30774	0.253538	0.614602	NOT		K01006	0.51374	7.4257	0.178124	0.672997	NOT		K01006	-0.909263	7.4257	0.295846	0.586507	NOT
K00978	-2.26578	6.83681	1.77111	0.183266	NOT		K00978	-0.909263	6.83681	0.264481	0.607066	NOT		K01007	2.41166	9.51356	3.9565	0.0467098	NOT		K01007	4.45933	9.51356	15.7372	7.31e-05	UP
K00979	1.506	7.86316	1.83711	0.175312	NOT		K00979	-0.895987	7.86316	0.274519	0.600324	NOT		K01008	-2.26578	6.83681	1.77111	0.183266	NOT		K01008	-0.909263	6.83681	0.264481	0.607066	NOT
K00981	2.02712	8.13917	3.63873	0.05647	NOT		K00981	-0.877846	8.13917	0.263663	0.607623	NOT		K01011	1.99062	8.11905	3.49706	0.0614984	NOT		K01011	-0.880048	8.11905	0.264989	0.606721	NOT
K00982	0.741989	7.5154	0.387919	0.533405	NOT		K00982	-0.909263	7.5154	0.292008	0.588945	NOT		K01012	-2.26578	6.83681	1.77111	0.183266	NOT		K01012	-0.909263	6.83681	0.264481	0.607066	NOT
K00983	0.379288	7.3763	0.0947131	0.758273	NOT		K00983	-0.909263	7.3763	0.298095	0.585088	NOT		K01023	-2.26578	6.83681	1.77111	0.183266	NOT		K01023	-0.909263	6.83681	0.264481	0.607066	NOT
K00984	1.17994	7.70667	1.06561	0.301957	NOT		K00984	-0.905286	7.70667	0.28303	0.594731	NOT		K01028	-2.26578	6.83681	1.77111	0.183266	NOT		K01028	-0.909263	6.83681	0.264481	0.607066	NOT
K00986	0.666104	7.48476	0.30813	0.578839	NOT		K00986	-0.909263	7.48476	0.293278	0.588136	NOT		K01042	-2.26578	6.83681	1.77111	0.183266	NOT		K01042	-0.909263	6.83681	0.264481	0.607066	NOT
K00989	1.24464	7.73658	1.19779	0.273782	NOT		K00989	-0.903182	7.73658	0.280908	0.596115	NOT		K01046	0.912723	7.58732	0.60704	0.435917	NOT		K01046	-0.909263	7.58732	0.289276	0.590693	NOT
K00990	-2.26486	7.73385	1.90679	0.167341	NOT		K00990	2.22467	7.73385	4.11995	0.0423987	NOT		K01048	-2.26578	7.46637	1.96929	0.160545	NOT		K01048	1.67434	7.46637	2.07856	0.149403	NOT
K00991	1.31546	7.77004	1.35477	0.244466	NOT		K00991	-0.901255	7.77004	0.27907	0.597319	NOT		K01054	-2.26545	7.68251	1.9172	0.166187	NOT		K01054	2.11208	7.68251	3.65869	0.0557975	NOT
K00992	1.95543	8.09981	3.36317	0.0666903	NOT		K00992	-0.882171	8.09981	0.266273	0.605851	NOT		K01055	1.7808	8.34769	2.53111	0.111644	NOT		K01055	1.94224	8.34769	2.52218	0.112278	NOT
K00995	3.92343	9.38015	12.9442	0.000321997	UP		K00995	-0.787471	9.38015	0.18853	0.66415	NOT		K01056	1.2532	8.48465	1.08622	0.297328	NOT		K01056	2.98414	8.48465	7.21099	0.00725418	UP
K00996	-5.52117	7.87125	40.1747	2.39177e-10	DOWN		K00996	-4.15294	7.87125	18.3538	1.8465e-05	DOWN		K01057	-2.26578	6.83681	1.77111	0.183266	NOT		K01057	-0.909263	6.83681	0.264481	0.607066	NOT
K00998	1.50587	7.8631	1.83676	0.175353	NOT		K00998	-0.895991	7.8631	0.274523	0.600322	NOT		K01058	-2.26578	6.83681	1.77111	0.183266	NOT		K01058	-0.909263	6.83681	0.264481	0.607066	NOT
K01000	1.50789	7.8641	1.84227	0.174707	NOT		K01000	-0.895919	7.8641	0.274464	0.600361	NOT		K01061	-2.26578	6.83681	1.77111	0.183266	NOT		K01061	-0.909263	6.83681	0.264481	0.607066	NOT
K01002	0.372099	7.37373	0.0910364	0.762868	NOT		K01002	-0.909263	7.37373	0.298212	0.585014	NOT		K01066	-0.105207	7.219	0.00667069	0.934907	NOT		K01066	-0.909263	7.219	0.305256	0.580615	NOT
K01003	-2.26578	7.30976	2.01719	0.155549	NOT		K01003	1.29856	7.30976	1.1435	0.284932	NOT		K01069	-2.79757	8.82348	14.4701	0.00014299	DOWN		K01069	-1.26593	8.82348	2.54879	0.110401	NOT
K01006	0.51374	7.4257	0.178124	0.672997	NOT		K01006	-0.909263	7.4257	0.295846	0.586507	NOT		K01070	0.240676	7.32802	0.0371853	0.847091	NOT		K01070	-0.909263	7.32802	0.300353	0.58367	NOT
K01008	-2.26578	6.83681	1.77111	0.183266	NOT		K01008	-0.909263	6.83681	0.264481	0.607066	NOT		K01075	-2.26216	8.0548	1.89295	0.168891	NOT		K01075	2.85666	8.0548	7.5359	0.00605567	UP
K01011	1.99062	8.11905	3.49706	0.0614984	NOT		K01011	-0.880048	8.11905	0.264989	0.606721	NOT		K01077	1.61179	7.91655	2.14273	0.00143268	UP		K01077	-0.892383	7.91655	0.271941	0.602041	NOT
K01012	-2.26578	6.83681	1.77111	0.183266	NOT		K01012	-0.909263	6.83681	0.264481	0.607066	NOT		K01079	1.86953	8.053	3.03359	0.0815787	NOT		K01079	-0.885701	8.053	0.268249	0.604517	NOT
K01023	-2.26578	6.83681	1.77111	0.183266	NOT		K01023	-0.909263	6.83681	0.264481	0.607066	NOT		K01081	0.493452	7.41808	0.163718	0.685762	NOT		K01081	-0.909263	7.41808	0.296191	0.586288	NOT
K01028	-2.26578	6.83681	1.77111	0.183266	NOT		K01028	-0.909263	6.83681	0.264481	0.607066	NOT		K01082	-2.26578	6.83681	1.77111	0.183266	NOT		K01082	-0.909263	6.83681	0.264481	0.607066	NOT
K01042	-2.26578	6.83681	1.77111	0.183266	NOT		K01042	-0.909263	6.83681	0.264481	0.607066	NOT		K01091	2.24151	8.26089	4.52781	0.0333653	NOT		K01091	-0.865086	8.26089	0.256094	0.612824	NOT
K01046	0.912723	7.58732	0.60704	0.435917	NOT		K01046	-0.909263	7.58732	0.289276	0.590693	NOT		K01092	5.05639	10.3115	20.1691	7.14e-06	UP		K01092	1.59983	10.3115	1.14512	0.284591	NOT
K01048	-2.26578	7.46637	1.96929	0.160545	NOT		K01048	1.67434	7.46637	2.07856	0.149403	NOT		K01095	0.583341	7.45227	0.232669	0.629559	NOT		K01095	-0.909263	7.45227	0.294687	0.587241	NOT
K01054	-2.26545	7.68251	1.9172	0.166187	NOT		K01054	2.11208	7.68251	3.65869	0.0557975	NOT		K01096	0.222599	7.32192	0.0317054	0.858678	NOT		K01096	-0.909263	7.32192	0.300645	0.583487	NOT
K01055	1.7808	8.34769	2.53111	0.111644	NOT		K01055	1.94224	8.34769	2.52218	0.112278	NOT		K01113	-2.26576	7.66054	1.92231	0.165624	NOT		K01113	2.06145	7.66054	3.46507	0.0626982	NOT
K01056	1.2532	8.48465	1.08622	0.297328	NOT		K01056	2.98414	8.48465	7.21099	0.00725418	UP		K01114	-2.26578	6.83681	1.77111	0.183266	NOT		K01114	-0.909263	6.83681	0.264481	0.607066	NOT
K01057	-2.26578	6.83681	1.77111	0.183266	NOT		K01057	-0.909263	6.83681	0.264481	0.607066	NOT		K01118	-6.33407	8.48166	56.3817	6.32e-14	DOWN		K01118	-4.91914	8.48166	25.3919	4.74e-07	DOWN
K01058	-2.26578	6.83681	1.77111	0.183266	NOT		K01058	-0.909263	6.83681	0.264481	0.607066	NOT		K01126	1.77097	7.99975	2.66583	0.102546	NOT		K01126	-0.887841	7.99975	0.269179	0.603891	NOT
K01061	-2.26578	6.83681	1.77111	0.183266	NOT		K01061	-0.909263	6.83681	0.264481	0.607066	NOT		K01129	1.65042	7.93642	2.26195	0.132609	NOT		K01129	-0.891134	7.93642	0.271092	0.602608	NOT
K01066	-0.105207	7.219	0.00667069	0.934907	NOT		K01066	-0.909263	7.219	0.305256	0.580615	NOT		K01133	-5.77319	8.04436	47.1192	6.95e-12	DOWN		K01133	-4.39699	8.04436	21.5532	3.47e-06	DOWN
K01069	-2.79757	8.82348	14.4701	0.00014299	DOWN		K01069	-1.26593	8.82348	2.54879	0.110401	NOT		K01138	-0.0642731	7.23107	0.00250851	0.960055	NOT		K01138	-0.909263	7.23107	0.304741	0.580934	NOT
K01070	0.240676	7.32802	0.0371853	0.847091	NOT		K01070	-0.909263	7.32802	0.300353	0.58367	NOT		K01139	2.03824	8.14534	3.6824	0.0550095	NOT		K01139	-0.877174	8.14534	0.263259	0.607898	NOT
K01075	-2.26216	8.0548	1.89295	0.168891	NOT		K01075	2.85666	8.0548	7.5359	0.00605567	UP		K01141	0.824081	7.54947	0.486216	0.485631	NOT		K01141	-0.909263	7.54947	0.290674	0.589797	NOT
K01079	1.86953	8.053	3.03359	0.0815787	NOT		K01079	-0.885701	8.053	0.268249	0.604517	NOT		K01142	1.93622	8.94344	2.5969	0.107095	NOT		K01142	3.62696	8.94344	10.2852	0.00134395	UP
K01081	0.493452	7.41808	0.163718	0.685762	NOT		K01081	-0.909263	7.41808	0.296191	0.586288	NOT		K01143	-2.26578	6.83681	1.77111	0.183266	NOT		K01143	-0.909263	6.83681	0.264481	0.607066	NOT
K01082	-2.26578	6.83681	1.77111	0.183266	NOT		K01082	-0.909263	6.83681	0.264481	0.607066	NOT		K01147	1.0056	7.62818	0.751202	0.386111	NOT		K01147	-0.909263	7.62818	0.287976	0.591529	NOT
K01091	2.24151	8.26089	4.52781	0.0333653	NOT		K01091	-0.865086	8.26089	0.256094	0.612824	NOT		K01151	1.65974	7.94123	2.29128	0.130124	NOT		K01151	-0.890836	7.94123	0.27089	0.602743	NOT
K01092	5.05639	10.3115	20.1691	7.14435e-06	UP		K01092	1.59983	10.3115	1.14512	0.284591	NOT		K01153	-2.26578	6.83681	1.77111	0.183266	NOT		K01153	-0.909263	6.83681	0.264481	0.607066	NOT
K01095	0.583341	7.45227	0.232669	0.629559	NOT		K01095	-0.909263	7.45227	0.294687	0.587241	NOT		K01154	0.0430386	7.26375	0.00114712	0.972982	NOT		K01154	-0.909263	7.26375	0.30335	0.581798	NOT
K01096	0.222599	7.32192	0.0317054	0.858678	NOT		K01096	-0.909263	7.32192	0.300645	0.583487	NOT		K01159	0.496313	7.41915	0.165709	0.68396	NOT		K01159	-0.909263	7.41915	0.296143	0.586319	NOT
K01113	-2.26576	7.66054	1.92231	0.165624	NOT		K01113	2.06145	7.66054	3.46507	0.0626982	NOT		K01167	0.0130876	10.3747	0.000296252	0.986268	NOT		K01167	0.841437	10.3747	1.08816	0.296898	NOT
K01114	-2.26578	6.83681	1.77111	0.183266	NOT		K01114	-0.909263	6.83681	0.264481	0.607066	NOT		K01173	-0.100297	7.22044	0.00606802	0.937911	NOT		K01173	-0.909263	7.22044	0.305194	0.580653	NOT
K01118	-6.33407	8.48166	56.3817	6.31975e-14	DOWN		K01118	-4.91914	8.48166	25.3919	4.73578e-07	DOWN		K01174	-2.26578	6.83681	1.77111	0.183266	NOT		K01174	-0.909263	6.83681	0.264481	0.607066	NOT
K01126	1.77097	7.99975	2.66583	0.102546	NOT		K01126	-0.887841	7.99975	0.269179	0.603891	NOT		K01175	1.11877	7.67896	0.949471	0.32987	NOT		K01175	-0.90749	7.67896	0.285309	0.593251	NOT
K01129	1.65042	7.93642	2.26195	0.132609	NOT		K01129	-0.891134	7.93642	0.271092	0.602608	NOT		K01176	0.452587	7.40291	0.13669	0.7116	NOT		K01176	-0.909263	7.40291	0.296881	0.585853	NOT
K01133	-5.77319	8.04436	47.1192	6.95406e-12	DOWN		K01133	-4.39699	8.04436	21.5532	3.47207e-06	DOWN		K01179	2.15409	8.21052	4.15213	0.0416005	NOT		K01179	-0.870129	8.21052	0.259048	0.610783	NOT
K01138	-0.0642731	7.23107	0.00250851	0.960055	NOT		K01138	-0.909263	7.23107	0.304741	0.580934	NOT		K01181	0.795614	7.53755	0.450696	0.502016	NOT		K01181	-0.909263	7.53755	0.29114	0.589499	NOT
K01139	2.03824	8.14534	3.6824	0.0550095	NOT		K01139	-0.877174	8.14534	0.263259	0.607898	NOT		K01183	3.35472	8.97466	9.64169	0.00190581	UP		K01183	-0.806101	8.97466	0.203893	0.651604	NOT
K01141	0.824081	7.54947	0.486216	0.485631	NOT		K01141	-0.909263	7.54947	0.290674	0.589797	NOT		K01185	-0.0267956	7.24231	0.000439061	0.983283	NOT		K01185	-0.909263	7.24231	0.304262	0.581232	NOT
K01142	1.93622	8.94344	2.5969	0.107095	NOT		K01142	3.62696	8.94344	10.2852	0.00134395	UP		K01187	-2.26578	6.83681	1.77111	0.183266	NOT		K01187	-0.909263	6.83681	0.264481	0.607066	NOT
K01143	-2.26578	6.83681	1.77111	0.183266	NOT		K01143	-0.909263	6.83681	0.264481	0.607066	NOT		K01207	-0.124353	7.21343	0.00928672	0.92323	NOT		K01207	-0.909263	7.21343	0.305494	0.580467	NOT
K01147	1.0056	7.62818	0.751202	0.386111	NOT		K01147	-0.909263	7.62818	0.287976	0.591529	NOT		K01219	-2.26256	7.99024	1.89005	0.169218	NOT		K01219	2.7398	7.99024	6.77677	0.00924468	UP
K01151	1.65974	7.94123	2.29128	0.130124	NOT		K01151	-0.890836	7.94123	0.27089	0.602743	NOT		K01223	1.39784	7.80974	1.55198	0.212863	NOT		K01223	-0.898969	7.80974	0.276973	0.5987	NOT
K01153	-2.26578	6.83681	1.77111	0.183266	NOT		K01153	-0.909263	6.83681	0.264481	0.607066	NOT		K01236	-2.26578	6.83681	1.77111	0.183266	NOT		K01236	-0.909263	6.83681	0.264481	0.607066	NOT
K01154	0.0430386	7.26375	0.00114712	0.972982	NOT		K01154	-0.909263	7.26375	0.30335	0.581798	NOT		K01239	1.22967	7.72958	1.16605	0.280232	NOT		K01239	-0.903593	7.72958	0.2813	0.595859	NOT
K01159	0.496313	7.41915	0.165709	0.68396	NOT		K01159	-0.909263	7.41915	0.296143	0.586319	NOT		K01241	-2.26578	6.83681	1.77111	0.183266	NOT		K01241	-0.909263	6.83681	0.264481	0.607066	NOT
K01167	0.0130876	10.3747	0.000296252	0.986268	NOT		K01167	0.841437	10.3747	1.08816	0.296898	NOT		K01243	0.785526	7.53335	0.438476	0.50787	NOT		K01243	-0.909263	7.53335	0.291304	0.589394	NOT
K01173	-0.100297	7.22044	0.00606802	0.937911	NOT		K01173	-0.909263	7.22044	0.305194	0.580653	NOT		K01246	-1.07044	6.9934	0.51269	0.473988	NOT		K01246	-0.909263	6.9934	0.277699	0.598222	NOT
K01174	-2.26578	6.83681	1.77111	0.183266	NOT		K01174	-0.909263	6.83681	0.264481	0.607066	NOT		K01247	-2.26578	6.83681	1.77111	0.183266	NOT		K01247	-0.909263	6.83681	0.264481	0.607066	NOT
K01175	1.11877	7.67896	0.949471	0.32987	NOT		K01175	-0.90749	7.67896	0.285309	0.593251	NOT		K01251	-3.81844	10.844	22.1755	2.51e-06	DOWN		K01251	-0.927671	10.844	1.47752	0.224183	NOT
K01176	0.452587	7.40291	0.13669	0.7116	NOT		K01176	-0.909263	7.40291	0.296881	0.585853	NOT		K01253	-4.92048	7.52461	26.5357	2.62e-07	DOWN		K01253	-3.56397	7.52461	11.7179	0.000620754	DOWN
K01179	2.15409	8.21052	4.15213	0.0416005	NOT		K01179	-0.870129	8.21052	0.259048	0.610783	NOT		K01255	2.06725	8.90916	3.04563	0.0809759	NOT		K01255	3.44989	8.90916	9.08211	0.00258573	UP
K01181	0.795614	7.53755	0.450696	0.502016	NOT		K01181	-0.909263	7.53755	0.29114	0.589499	NOT		K01256	0.445291	7.40023	0.13214	0.716228	NOT		K01256	-0.909263	7.40023	0.297003	0.585776	NOT
K01183	3.35472	8.97466	9.64169	0.00190581	UP		K01183	-0.806101	8.97466	0.203893	0.651604	NOT		K01259	0.348182	7.36523	0.0793602	0.77817	NOT		K01259	-0.909263	7.36523	0.298601	0.584769	NOT
K01185	-0.0267956	7.24231	0.000439061	0.983283	NOT		K01185	-0.909263	7.24231	0.304262	0.581232	NOT		K01262	1.67518	7.94925	2.34053	0.126069	NOT		K01262	-0.890359	7.94925	0.270568	0.602959	NOT
K01187	-2.26578	6.83681	1.77111	0.183266	NOT		K01187	-0.909263	6.83681	0.264481	0.607066	NOT		K01265	2.76763	8.85865	6.18723	0.0128788	NOT		K01265	2.19884	8.85865	2.91182	0.0879541	NOT
K01207	-0.124353	7.21343	0.00928672	0.92323	NOT		K01207	-0.909263	7.21343	0.305494	0.580467	NOT		K01267	-2.26578	6.83681	1.77111	0.183266	NOT		K01267	-0.909263	6.83681	0.264481	0.607066	NOT
K01219	-2.26256	7.99024	1.89005	0.169218	NOT		K01219	2.7398	7.99024	6.77677	0.00924468	UP		K01270	2.36448	8.33323	5.07161	0.0243358	NOT		K01270	-0.857506	8.33323	0.25151	0.616022	NOT
K01223	1.39784	7.80974	1.55198	0.212863	NOT		K01223	-0.898969	7.80974	0.276973	0.5987	NOT		K01271	0.115306	7.28663	0.00834425	0.927218	NOT		K01271	-0.909263	7.28663	0.302337	0.582429	NOT
K01236	-2.26578	6.83681	1.77111	0.183266	NOT		K01236	-0.909263	6.83681	0.264481	0.607066	NOT		K01273	0.178344	7.30717	0.02019	0.88701	NOT		K01273	-0.909263	7.30717	0.301351	0.583045	NOT
K01239	1.22967	7.72958	1.16605	0.280232	NOT		K01239	-0.903593	7.72958	0.2813	0.595859	NOT		K01284	-2.26578	6.83681	1.77111	0.183266	NOT		K01284	-0.909263	6.83681	0.264481	0.607066	NOT
K01241	-2.26578	6.83681	1.77111	0.183266	NOT		K01241	-0.909263	6.83681	0.264481	0.607066	NOT		K01338	-1.45654	11.5204	3.79191	0.0515203	NOT		K01338	-0.574693	11.5204	0.565996	0.451867	NOT
K01243	0.785526	7.53335	0.438476	0.50787	NOT		K01243	-0.909263	7.53335	0.291304	0.589394	NOT		K01341	-2.26578	6.83681	1.77111	0.183266	NOT		K01341	-0.909263	6.83681	0.264481	0.607066	NOT
K01246	-1.07044	6.9934	0.51269	0.473988	NOT		K01246	-0.909263	6.9934	0.277699	0.598222	NOT		K01354	-2.26578	6.83681	1.77111	0.183266	NOT		K01354	-0.909263	6.83681	0.264481	0.607066	NOT
K01247	-2.26578	6.83681	1.77111	0.183266	NOT		K01247	-0.909263	6.83681	0.264481	0.607066	NOT		K01356	1.47324	7.84694	1.74913	0.186008	NOT		K01356	-0.897207	7.84694	0.275506	0.59967	NOT
K01251	-3.81844	10.844	22.1755	2.51161e-06	DOWN		K01251	-0.927671	10.844	1.47752	0.224183	NOT		K01358	-4.65368	10.9264	30.2136	3.94e-08	DOWN		K01358	-1.43567	10.9264	3.44637	0.0634115	NOT
K01253	-4.92048	7.52461	26.5357	2.62141e-07	DOWN		K01253	-3.56397	7.52461	11.7179	0.000620754	DOWN		K01406	0.494268	7.41838	0.164284	0.685248	NOT		K01406	-0.909263	7.41838	0.296177	0.586297	NOT
K01255	2.06725	8.90916	3.04563	0.0809759	NOT		K01255	3.44989	8.90916	9.08211	0.00258573	UP		K01408	1.23985	7.73434	1.18758	0.275837	NOT		K01408	-0.903312	7.73434	0.281032	0.596034	NOT
K01256	0.445291	7.40023	0.13214	0.716228	NOT		K01256	-0.909263	7.40023	0.297003	0.585776	NOT		K01409	1.53799	7.87914	1.92593	0.165226	NOT		K01409	-0.894858	7.87914	0.27364	0.600908	NOT
K01259	0.348182	7.36523	0.0793602	0.77817	NOT		K01259	-0.909263	7.36523	0.298601	0.584769	NOT		K01414	-2.6112	8.37158	15.6454	7.68e-05	DOWN		K01414	-4.30017	8.37158	17.7581	2.52e-05	DOWN
K01262	1.67518	7.94925	2.34053	0.126069	NOT		K01262	-0.890359	7.94925	0.270568	0.602959	NOT		K01419	-2.70513	10.0015	13.8747	0.000196155	DOWN		K01419	-6.01731	10.0015	28.0749	1.18e-07	DOWN
K01265	2.76763	8.85865	6.18723	0.0128788	NOT		K01265	2.19884	8.85865	2.91182	0.0879541	NOT		K01420	1.21751	9.8141	2.21761	0.136466	NOT		K01420	0.778916	9.8141	0.732288	0.392157	NOT
K01267	-2.26578	6.83681	1.77111	0.183266	NOT		K01267	-0.909263	6.83681	0.264481	0.607066	NOT		K01424	1.0206	7.63489	0.776197	0.378321	NOT		K01424	-0.909263	7.63489	0.287763	0.591666	NOT
K01270	2.36448	8.33323	5.07161	0.0243358	NOT		K01270	-0.857506	8.33323	0.25151	0.616022	NOT		K01425	-0.365528	7.14731	0.073107	0.786869	NOT		K01425	-0.909263	7.14731	0.293545	0.587966	NOT
K01271	0.115306	7.28663	0.00834425	0.927218	NOT		K01271	-0.909263	7.28663	0.302337	0.582429	NOT		K01426	2.65327	8.50985	6.32796	0.0118957	NOT		K01426	-0.837849	8.50985	0.236666	0.626632	NOT
K01273	0.178344	7.30717	0.02019	0.88701	NOT		K01273	-0.909263	7.30717	0.301351	0.583045	NOT		K01433	2.05476	8.15453	3.74775	0.0528983	NOT		K01433	-0.876172	8.15453	0.262657	0.608308	NOT
K01284	-2.26578	6.83681	1.77111	0.183266	NOT		K01284	-0.909263	6.83681	0.264481	0.607066	NOT		K01434	0.869627	7.56878	0.54629	0.45985	NOT		K01434	-0.909263	7.56878	0.289921	0.59028	NOT
K01338	-1.45654	11.5204	3.79191	0.0515203	NOT		K01338	-0.574693	11.5204	0.565996	0.451867	NOT		K01436	0.66113	7.48278	0.303262	0.581853	NOT		K01436	-0.909263	7.48278	0.293363	0.588082	NOT
K01341	-2.26578	6.83681	1.77111	0.183266	NOT		K01341	-0.909263	6.83681	0.264481	0.607066	NOT		K01438	-2.26578	6.83681	1.77111	0.183266	NOT		K01438	-0.909263	6.83681	0.264481	0.607066	NOT
K01354	-2.26578	6.83681	1.77111	0.183266	NOT		K01354	-0.909263	6.83681	0.264481	0.607066	NOT		K01439	1.0017	8.17076	0.695917	0.404173	NOT		K01439	2.24198	8.17076	3.79846	0.0513194	NOT
K01356	1.47324	7.84694	1.74913	0.186008	NOT		K01356	-0.897207	7.84694	0.275506	0.59967	NOT		K01443	-2.26578	6.83681	1.77111	0.183266	NOT		K01443	-0.909263	6.83681	0.264481	0.607066	NOT
K01358	-4.65368	10.9264	30.2136	3.9359e-08	DOWN		K01358	-1.43567	10.9264	3.44637	0.0634115	NOT		K01448	2.08579	8.17188	3.87193	0.0491193	NOT		K01448	-0.874282	8.17188	0.261524	0.609083	NOT
K01406	0.494268	7.41838	0.164284	0.685248	NOT		K01406	-0.909263	7.41838	0.296177	0.586297	NOT		K01451	-2.26578	6.83681	1.77111	0.183266	NOT		K01451	-0.909263	6.83681	0.264481	0.607066	NOT
K01408	1.23985	7.73434	1.18758	0.275837	NOT		K01408	-0.903312	7.73434	0.281032	0.596034	NOT		K01459	-1.1266	6.98341	0.560012	0.454268	NOT		K01459	-0.909263	6.98341	0.276865	0.598771	NOT
K01409	1.53799	7.87914	1.92593	0.165226	NOT		K01409	-0.894858	7.87914	0.27364	0.600908	NOT		K01462	1.29093	7.75838	1.29915	0.254387	NOT		K01462	-0.901935	7.75838	0.279716	0.596895	NOT
K01414	-2.6112	8.37158	15.6454	7.67657e-05	DOWN		K01414	-4.30017	8.37158	17.7581	2.52388e-05	DOWN		K01464	-2.26578	6.83681	1.77111	0.183266	NOT		K01464	-0.909263	6.83681	0.264481	0.607066	NOT
K01419	-2.70513	10.0015	13.8747	0.000196155	DOWN		K01419	-6.01731	10.0015	28.0749	1.18436e-07	DOWN		K01465	-2.26578	6.83681	1.77111	0.183266	NOT		K01465	-0.909263	6.83681	0.264481	0.607066	NOT
K01420	1.21751	9.8141	2.21761	0.136466	NOT		K01420	0.778916	9.8141	0.732288	0.392157	NOT		K01470	-2.26578	6.83681	1.77111	0.183266	NOT		K01470	-0.909263	6.83681	0.264481	0.607066	NOT
K01424	1.0206	7.63489	0.776197	0.378321	NOT		K01424	-0.909263	7.63489	0.287763	0.591666	NOT		K01474	-2.26578	6.83681	1.77111	0.183266	NOT		K01474	-0.909263	6.83681	0.264481	0.607066	NOT
K01425	-0.365528	7.14731	0.073107	0.786869	NOT		K01425	-0.909263	7.14731	0.293545	0.587966	NOT		K01478	1.37709	7.79964	1.5003	0.220645	NOT		K01478	-0.899478	7.79964	0.277396	0.598421	NOT
K01426	2.65327	8.50985	6.32796	0.0118957	NOT		K01426	-0.837849	8.50985	0.236666	0.626632	NOT		K01487	-2.26578	7.65834	1.92272	0.165579	NOT		K01487	2.05683	7.65834	3.44674	0.0633973	NOT
K01433	2.05476	8.15453	3.74775	0.0528983	NOT		K01433	-0.876172	8.15453	0.262657	0.608308	NOT		K01488	0.35364	7.36716	0.0819503	0.774676	NOT		K01488	-0.909263	7.36716	0.298513	0.584825	NOT
K01434	0.869627	7.56878	0.54629	0.45985	NOT		K01434	-0.909263	7.56878	0.289921	0.59028	NOT		K01491	1.24558	7.73702	1.19979	0.273382	NOT		K01491	-0.903157	7.73702	0.280884	0.596131	NOT
K01436	0.66113	7.48278	0.303262	0.581853	NOT		K01436	-0.909263	7.48278	0.293363	0.588082	NOT		K01494	1.63189	8.21616	2.1138	0.145998	NOT		K01494	1.60537	8.21616	1.63373	0.201208	NOT
K01438	-2.26578	6.83681	1.77111	0.183266	NOT		K01438	-0.909263	6.83681	0.264481	0.607066	NOT		K01495	-2.14788	9.13048	9.97215	0.00159256	DOWN		K01495	-4.99578	9.13048	20.7721	5.22e-06	DOWN
K01439	1.0017	8.17076	0.695917	0.404173	NOT		K01439	2.24198	8.17076	3.79846	0.0513194	NOT		K01497	1.22997	7.72972	1.16667	0.280104	NOT		K01497	-0.903585	7.72972	0.281292	0.595864	NOT
K01443	-2.26578	6.83681	1.77111	0.183266	NOT		K01443	-0.909263	6.83681	0.264481	0.607066	NOT		K01501	2.20867	8.24185	4.38462	0.0362821	NOT		K01501	-0.866949	8.24185	0.257187	0.612067	NOT
K01448	2.08579	8.17188	3.87193	0.0491193	NOT		K01448	-0.874282	8.17188	0.261524	0.609083	NOT		K01507	3.49253	9.07084	10.4189	0.00125009	UP		K01507	-0.801535	9.07084	0.199995	0.654731	NOT
K01451	-2.26578	6.83681	1.77111	0.183266	NOT		K01451	-0.909263	6.83681	0.264481	0.607066	NOT		K01515	0.427173	7.3936	0.121201	0.727741	NOT		K01515	-0.909263	7.3936	0.297305	0.585585	NOT
K01459	-1.1266	6.98341	0.560012	0.454268	NOT		K01459	-0.909263	6.98341	0.276865	0.598771	NOT		K01520	-1.9514	7.97795	7.38072	0.00660059	DOWN		K01520	-3.53365	7.97795	10.521	0.00118295	DOWN
K01462	1.29093	7.75838	1.29915	0.254387	NOT		K01462	-0.901935	7.75838	0.279716	0.596895	NOT		K01524	3.10598	8.8048	8.33242	0.00390019	UP		K01524	-0.815435	8.8048	0.212294	0.644982	NOT
K01464	-2.26578	6.83681	1.77111	0.183266	NOT		K01464	-0.909263	6.83681	0.264481	0.607066	NOT		K01525	0.883605	7.57477	0.565538	0.45205	NOT		K01525	-0.909263	7.57477	0.289687	0.590429	NOT
K01465	-2.26578	6.83681	1.77111	0.183266	NOT		K01465	-0.909263	6.83681	0.264481	0.607066	NOT		K01531	-2.26578	6.83681	1.77111	0.183266	NOT		K01531	-0.909263	6.83681	0.264481	0.607066	NOT
K01470	-2.26578	6.83681	1.77111	0.183266	NOT		K01470	-0.909263	6.83681	0.264481	0.607066	NOT		K01533	-2.26578	6.83681	1.77111	0.183266	NOT		K01533	-0.909263	6.83681	0.264481	0.607066	NOT
K01474	-2.26578	6.83681	1.77111	0.183266	NOT		K01474	-0.909263	6.83681	0.264481	0.607066	NOT		K01534	0.402268	7.38456	0.106989	0.743603	NOT		K01534	-0.909263	7.38456	0.297717	0.585325	NOT
K01478	1.37709	7.79964	1.5003	0.220645	NOT		K01478	-0.899478	7.79964	0.277396	0.598421	NOT		K01546	0.596835	7.4575	0.244176	0.621214	NOT		K01546	-0.909263	7.4575	0.294459	0.587385	NOT
K01487	-2.26578	7.65834	1.92272	0.165579	NOT		K01487	2.05683	7.65834	3.44674	0.0633973	NOT		K01547	0.961411	7.60859	0.680354	0.409479	NOT		K01547	-0.909263	7.60859	0.288599	0.591128	NOT
K01488	0.35364	7.36716	0.0819503	0.774676	NOT		K01488	-0.909263	7.36716	0.298513	0.584825	NOT		K01548	-2.26578	6.83681	1.77111	0.183266	NOT		K01548	-0.909263	6.83681	0.264481	0.607066	NOT
K01491	1.24558	7.73702	1.19979	0.273382	NOT		K01491	-0.903157	7.73702	0.280884	0.596131	NOT		K01551	2.34729	8.32304	4.99804	0.0253914	NOT		K01551	-0.858772	8.32304	0.252338	0.615441	NOT
K01494	1.63189	8.21616	2.1138	0.145998	NOT		K01494	1.60537	8.21616	1.63373	0.201208	NOT		K01555	-2.96541	8.10317	18.6988	1.54e-05	DOWN		K01555	-4.0727	8.10317	16.4243	5.09e-05	DOWN
K01495	-2.14788	9.13048	9.97215	0.00159256	DOWN		K01495	-4.99578	9.13048	20.7721	5.21586e-06	DOWN		K01560	-2.26578	6.83681	1.77111	0.183266	NOT		K01560	-0.909263	6.83681	0.264481	0.607066	NOT
K01497	1.22997	7.72972	1.16667	0.280104	NOT		K01497	-0.903585	7.72972	0.281292	0.595864	NOT		K01561	-2.26578	6.83681	1.77111	0.183266	NOT		K01561	-0.909263	6.83681	0.264481	0.607066	NOT
K01501	2.20867	8.24185	4.38462	0.0362821	NOT		K01501	-0.866949	8.24185	0.257187	0.612067	NOT		K01579	-4.97778	7.55382	27.7053	1.43e-07	DOWN		K01579	-3.62126	7.55382	12.3144	0.000450863	DOWN
K01507	3.49253	9.07084	10.4189	0.00125009	UP		K01507	-0.801535	9.07084	0.199995	0.654731	NOT		K01580	0.373171	7.37411	0.0915799	0.762183	NOT		K01580	-0.909263	7.37411	0.298195	0.585025	NOT
K01515	0.427173	7.3936	0.121201	0.727741	NOT		K01515	-0.909263	7.3936	0.297305	0.585585	NOT		K01581	-2.25947	8.23764	1.89383	0.168792	NOT		K01581	3.2353	8.23764	9.90204	0.00165434	UP
K01524	3.10598	8.8048	8.33242	0.00390019	UP		K01524	-0.815435	8.8048	0.212294	0.644982	NOT		K01584	-2.73804	7.96905	14.6878	0.000127407	DOWN		K01584	-3.82126	7.96905	13.5796	0.000229504	DOWN
K01525	0.883605	7.57477	0.565538	0.45205	NOT		K01525	-0.909263	7.57477	0.289687	0.590429	NOT		K01585	3.70495	9.22177	11.6773	0.000634415	UP		K01585	-0.795174	9.22177	0.194631	0.659096	NOT
K01531	-2.26578	6.83681	1.77111	0.183266	NOT		K01531	-0.909263	6.83681	0.264481	0.607066	NOT		K01586	1.38065	7.80137	1.5091	0.219297	NOT		K01586	-0.899387	7.80137	0.277321	0.598471	NOT
K01533	-2.26578	6.83681	1.77111	0.183266	NOT		K01533	-0.909263	6.83681	0.264481	0.607066	NOT		K01588	2.17398	8.83142	3.48653	0.0618905	NOT		K01588	3.14143	8.83142	7.23955	0.00713974	UP
K01534	0.402268	7.38456	0.106989	0.743603	NOT		K01534	-0.909263	7.38456	0.297717	0.585325	NOT		K01589	-4.69006	7.41553	22.2599	2.4e-06	DOWN		K01589	-3.33355	7.41553	9.5507	0.00200256	DOWN
K01546	0.596835	7.4575	0.244176	0.621214	NOT		K01546	-0.909263	7.4575	0.294459	0.587385	NOT		K01591	1.39199	7.80689	1.5373	0.21504	NOT		K01591	-0.899107	7.80689	0.277089	0.598624	NOT
K01547	0.961411	7.60859	0.680354	0.409479	NOT		K01547	-0.909263	7.60859	0.288599	0.591128	NOT		K01593	-2.26578	6.83681	1.77111	0.183266	NOT		K01593	-0.909263	6.83681	0.264481	0.607066	NOT
K01548	-2.26578	6.83681	1.77111	0.183266	NOT		K01548	-0.909263	6.83681	0.264481	0.607066	NOT		K01595	1.75301	7.99019	2.60257	0.106712	NOT		K01595	-0.888271	7.99019	0.269406	0.603739	NOT
K01551	2.34729	8.32304	4.99804	0.0253914	NOT		K01551	-0.858772	8.32304	0.252338	0.615441	NOT		K01596	-0.0448015	7.23688	0.00122324	0.9721	NOT		K01596	-0.909263	7.23688	0.304493	0.581088	NOT
K01555	-2.96541	8.10317	18.6988	1.54111e-05	DOWN		K01555	-4.0727	8.10317	16.4243	5.08999e-05	DOWN		K01599	2.28501	8.28632	4.72145	0.0298049	NOT		K01599	-0.862666	8.28632	0.254684	0.613804	NOT
K01560	-2.26578	6.83681	1.77111	0.183266	NOT		K01560	-0.909263	6.83681	0.264481	0.607066	NOT		K01607	-2.26578	6.83681	1.77111	0.183266	NOT		K01607	-0.909263	6.83681	0.264481	0.607066	NOT
K01561	-2.26578	6.83681	1.77111	0.183266	NOT		K01561	-0.909263	6.83681	0.264481	0.607066	NOT		K01608	-2.26578	6.83681	1.77111	0.183266	NOT		K01608	-0.909263	6.83681	0.264481	0.607066	NOT
K01579	-4.97778	7.55382	27.7053	1.43313e-07	DOWN		K01579	-3.62126	7.55382	12.3144	0.000450863	DOWN		K01610	1.21434	8.03198	1.09216	0.296011	NOT		K01610	1.4847	8.03198	1.4027	0.236292	NOT
K01580	0.373171	7.37411	0.0915799	0.762183	NOT		K01580	-0.909263	7.37411	0.298195	0.585025	NOT		K01611	-5.97371	8.59267	43.376	4.67e-11	DOWN		K01611	-1.65287	8.59267	4.77017	0.0289731	NOT
K01581	-2.25947	8.23764	1.89383	0.168792	NOT		K01581	3.2353	8.23764	9.90204	0.00165434	UP		K01613	1.92653	8.08414	3.2556	0.0712009	NOT		K01613	-0.883925	8.08414	0.267367	0.605112	NOT
K01584	-2.73804	7.96905	14.6878	0.000127407	DOWN		K01584	-3.82126	7.96905	13.5796	0.000229504	DOWN		K01619	2.32011	8.30701	4.88102	0.0271693	NOT		K01619	-0.860747	8.30701	0.253577	0.614575	NOT
K01585	3.70495	9.22177	11.6773	0.000634415	UP		K01585	-0.795174	9.22177	0.194631	0.659096	NOT		K01620	1.0985	7.6699	0.912735	0.339406	NOT		K01620	-0.908275	7.6699	0.286109	0.592733	NOT
K01586	1.38065	7.80137	1.5091	0.219297	NOT		K01586	-0.899387	7.80137	0.277321	0.598471	NOT		K01624	4.37412	9.71617	15.7824	7.14e-05	UP		K01624	-0.774217	9.71617	0.178653	0.67254	NOT
K01588	2.17398	8.83142	3.48653	0.0618905	NOT		K01588	3.14143	8.83142	7.23955	0.00713973	UP		K01625	-2.26578	7.43281	1.97906	0.159511	NOT		K01625	1.59962	7.43281	1.86372	0.172218	NOT
K01591	1.39199	7.80689	1.5373	0.21504	NOT		K01591	-0.899107	7.80689	0.277089	0.598624	NOT		K01626	-2.26578	6.83681	1.77111	0.183266	NOT		K01626	-0.909263	6.83681	0.264481	0.607066	NOT
K01593	-2.26578	6.83681	1.77111	0.183266	NOT		K01593	-0.909263	6.83681	0.264481	0.607066	NOT		K01627	1.88253	8.37731	2.86722	0.0904227	NOT		K01627	1.88971	8.37731	2.33758	0.126308	NOT
K01595	1.75301	7.99019	2.60257	0.106712	NOT		K01595	-0.888271	7.99019	0.269406	0.603739	NOT		K01630	-2.26578	6.83681	1.77111	0.183266	NOT		K01630	-0.909263	6.83681	0.264481	0.607066	NOT
K01596	-0.0448015	7.23688	0.00122324	0.9721	NOT		K01596	-0.909263	7.23688	0.304493	0.581088	NOT		K01633	1.53994	7.88013	1.9315	0.164616	NOT		K01633	-0.89479	7.88013	0.273593	0.60094	NOT
K01599	2.28501	8.28632	4.72145	0.0298049	NOT		K01599	-0.862666	8.28632	0.254684	0.613804	NOT		K01637	3.10406	10.3255	6.49238	0.0108441	NOT		K01637	5.42082	10.3255	22.6126	2e-06	UP
K01607	-2.26578	6.83681	1.77111	0.183266	NOT		K01607	-0.909263	6.83681	0.264481	0.607066	NOT		K01638	1.37581	7.79902	1.49717	0.221128	NOT		K01638	-0.899511	7.79902	0.277428	0.5984	NOT
K01608	-2.26578	6.83681	1.77111	0.183266	NOT		K01608	-0.909263	6.83681	0.264481	0.607066	NOT		K01640	-2.26578	6.83681	1.77111	0.183266	NOT		K01640	-0.909263	6.83681	0.264481	0.607066	NOT
K01610	1.21434	8.03198	1.09216	0.296011	NOT		K01610	1.4847	8.03198	1.4027	0.236292	NOT		K01647	-1.32098	10.2106	3.07864	0.079348	NOT		K01647	0.295426	10.2106	0.144445	0.703907	NOT
K01611	-5.97371	8.59267	43.376	4.67412e-11	DOWN		K01611	-1.65287	8.59267	4.77017	0.0289731	NOT		K01649	2.34716	8.72881	4.30373	0.0380467	NOT		K01649	2.55135	8.72881	4.36318	0.0367413	NOT
K01613	1.92653	8.08414	3.2556	0.0712009	NOT		K01613	-0.883925	8.08414	0.267367	0.605112	NOT		K01652	2.36363	8.33273	5.06798	0.0243869	NOT		K01652	-0.857568	8.33273	0.25155	0.615993	NOT
K01619	2.32011	8.30701	4.88102	0.0271693	NOT		K01619	-0.860747	8.30701	0.253577	0.614575	NOT		K01653	0.677862	7.48945	0.319812	0.57173	NOT		K01653	-0.909263	7.48945	0.293075	0.588265	NOT
K01620	1.0985	7.6699	0.912735	0.339406	NOT		K01620	-0.908275	7.6699	0.286109	0.592733	NOT		K01654	0.558458	7.44269	0.212251	0.645016	NOT		K01654	-0.909263	7.44269	0.295103	0.586977	NOT
K01624	4.37412	9.71617	15.7824	7.14084e-05	UP		K01624	-0.774217	9.71617	0.178653	0.67254	NOT		K01657	2.36325	8.3325	5.06635	0.0244097	NOT		K01657	-0.857595	8.3325	0.251568	0.615981	NOT
K01625	-2.26578	7.43281	1.97906	0.159511	NOT		K01625	1.59962	7.43281	1.86372	0.172218	NOT		K01658	-0.221409	7.18593	0.0284614	0.866031	NOT		K01658	-0.909263	7.18593	0.301793	0.582769	NOT
K01626	-2.26578	6.83681	1.77111	0.183266	NOT		K01626	-0.909263	6.83681	0.264481	0.607066	NOT		K01659	-2.26578	6.83681	1.77111	0.183266	NOT		K01659	-0.909263	6.83681	0.264481	0.607066	NOT
K01627	1.88253	8.37731	2.86722	0.0904227	NOT		K01627	1.88971	8.37731	2.33758	0.126308	NOT		K01662	-0.224961	9.46932	0.0957366	0.757012	NOT		K01662	-1.59481	9.46932	3.05372	0.0805738	NOT
K01630	-2.26578	6.83681	1.77111	0.183266	NOT		K01630	-0.909263	6.83681	0.264481	0.607066	NOT		K01665	0.0504628	7.26607	0.00157921	0.968302	NOT		K01665	-0.909263	7.26607	0.303252	0.58186	NOT
K01633	1.53994	7.88013	1.9315	0.164616	NOT		K01633	-0.89479	7.88013	0.273593	0.60094	NOT		K01673	2.29607	8.29282	4.77141	0.0289523	NOT		K01673	-0.862058	8.29282	0.254333	0.614049	NOT
K01637	3.10406	10.3255	6.49238	0.0108441	NOT		K01637	5.42082	10.3255	22.6126	2.00112e-06	UP		K01676	1.38383	7.80291	1.51695	0.218102	NOT		K01676	-0.899307	7.80291	0.277255	0.598514	NOT
K01638	1.37581	7.79902	1.49717	0.221128	NOT		K01638	-0.899511	7.79902	0.277428	0.5984	NOT		K01679	0.102894	7.28265	0.00662971	0.935107	NOT		K01679	-0.909263	7.28265	0.302529	0.58231	NOT
K01640	-2.26578	6.83681	1.77111	0.183266	NOT		K01640	-0.909263	6.83681	0.264481	0.607066	NOT		K01681	0.107891	7.7979	0.00675758	0.934485	NOT		K01681	1.76971	7.7979	2.23981	0.13452	NOT
K01647	-1.32098	10.2106	3.07864	0.079348	NOT		K01647	0.295426	10.2106	0.144445	0.703907	NOT		K01682	2.34105	9.64747	3.62971	0.0567768	NOT		K01682	4.70466	9.64747	17.6492	2.67e-05	UP
K01649	2.34716	8.72881	4.30373	0.0380467	NOT		K01649	2.55135	8.72881	4.36318	0.0367413	NOT		K01687	1.42873	7.82491	1.63118	0.201561	NOT		K01687	-0.898281	7.82491	0.276398	0.59908	NOT
K01652	2.36363	8.33273	5.06798	0.0243869	NOT		K01652	-0.857568	8.33273	0.25155	0.615993	NOT		K01689	4.33962	9.80395	15.2565	9.43e-05	UP		K01689	1.90071	9.80395	1.79264	0.180626	NOT
K01653	0.677862	7.48945	0.319812	0.57173	NOT		K01653	-0.909263	7.48945	0.293075	0.588265	NOT		K01690	1.3146	8.07301	1.30963	0.252481	NOT		K01690	1.49776	8.07301	1.42974	0.231827	NOT
K01654	0.558458	7.44269	0.212251	0.645016	NOT		K01654	-0.909263	7.44269	0.295103	0.586977	NOT		K01692	-2.26578	6.83681	1.77111	0.183266	NOT		K01692	-0.909263	6.83681	0.264481	0.607066	NOT
K01657	2.36325	8.3325	5.06635	0.0244097	NOT		K01657	-0.857595	8.3325	0.251568	0.615981	NOT		K01693	-2.26546	7.6822	1.91728	0.166179	NOT		K01693	2.11135	7.6822	3.65588	0.0558916	NOT
K01658	-0.221409	7.18593	0.0284614	0.866031	NOT		K01658	-0.909263	7.18593	0.301793	0.582769	NOT		K01695	0.979585	7.61661	0.708987	0.399794	NOT		K01695	-0.909263	7.61661	0.288343	0.591292	NOT
K01659	-2.26578	6.83681	1.77111	0.183266	NOT		K01659	-0.909263	6.83681	0.264481	0.607066	NOT		K01696	-0.435839	7.12941	0.101064	0.750561	NOT		K01696	-0.909263	7.12941	0.289798	0.590358	NOT
K01662	-0.224961	9.46932	0.0957366	0.757012	NOT		K01662	-1.59481	9.46932	3.05372	0.0805738	NOT		K01697	0.0741402	7.27351	0.00342391	0.95334	NOT		K01697	-0.909263	7.27351	0.302936	0.582056	NOT
K01665	0.0504628	7.26607	0.00157921	0.968302	NOT		K01665	-0.909263	7.26607	0.303252	0.58186	NOT		K01698	-2.26578	7.3743	1.99682	0.157651	NOT		K01698	1.46224	7.3743	1.50739	0.219557	NOT
K01673	2.29607	8.29282	4.77141	0.0289523	NOT		K01673	-0.862058	8.29282	0.254333	0.614049	NOT		K01703	-0.261054	7.17505	0.0389168	0.843616	NOT		K01703	-0.909263	7.17505	0.299445	0.584239	NOT
K01676	1.38383	7.80291	1.51695	0.218102	NOT		K01676	-0.899307	7.80291	0.277255	0.598514	NOT		K01710	1.9526	8.09827	3.35252	0.0671228	NOT		K01710	-0.882342	8.09827	0.266377	0.60578	NOT
K01679	0.102894	7.28265	0.00662971	0.935107	NOT		K01679	-0.909263	7.28265	0.302529	0.58231	NOT		K01712	-2.26578	6.83681	1.77111	0.183266	NOT		K01712	-0.909263	6.83681	0.264481	0.607066	NOT
K01681	0.107891	7.7979	0.00675757	0.934485	NOT		K01681	1.76971	7.7979	2.23981	0.13452	NOT		K01714	3.96426	9.41008	13.1854	0.000283117	UP		K01714	-0.786113	9.41008	0.187449	0.665054	NOT
K01687	1.42873	7.82491	1.63118	0.201561	NOT		K01687	-0.898281	7.82491	0.276398	0.59908	NOT		K01716	0.736299	8.59505	0.327366	0.567223	NOT		K01716	3.48736	8.59505	10.3949	0.00126648	UP
K01689	4.33962	9.80395	15.2565	9.42817e-05	UP		K01689	1.90071	9.80395	1.79264	0.180626	NOT		K01719	1.84937	8.24762	2.83318	0.092357	NOT		K01719	1.27075	8.24762	0.933551	0.333958	NOT
K01690	1.3146	8.07301	1.30963	0.252481	NOT		K01690	1.49776	8.07301	1.42974	0.231827	NOT		K01733	-4.01888	11.9999	23.729	1.12e-06	DOWN		K01733	-4.86933	11.9999	26.6925	2.42e-07	DOWN
K01692	-2.26578	6.83681	1.77111	0.183266	NOT		K01692	-0.909263	6.83681	0.264481	0.607066	NOT		K01734	-0.421253	7.13307	0.0949585	0.75797	NOT		K01734	-0.909263	7.13307	0.290561	0.58987	NOT
K01693	-2.26546	7.6822	1.91728	0.166179	NOT		K01693	2.11135	7.6822	3.65588	0.0558916	NOT		K01735	2.03418	8.14309	3.66645	0.0555381	NOT		K01735	-0.877419	8.14309	0.263406	0.607798	NOT
K01695	0.979585	7.61661	0.708987	0.399794	NOT		K01695	-0.909263	7.61661	0.288343	0.591292	NOT		K01736	1.17378	7.70386	1.05356	0.304705	NOT		K01736	-0.905507	7.70386	0.283258	0.594582	NOT
K01696	-0.435839	7.12941	0.101064	0.750561	NOT		K01696	-0.909263	7.12941	0.289798	0.590358	NOT		K01738	0.558517	7.44271	0.212298	0.644979	NOT		K01738	-0.909263	7.44271	0.295102	0.586978	NOT
K01697	0.0741402	7.27351	0.00342391	0.95334	NOT		K01697	-0.909263	7.27351	0.302936	0.582056	NOT		K01744	1.71323	8.40886	2.2736	0.131616	NOT		K01744	2.3019	8.40886	3.78603	0.0517017	NOT
K01698	-2.26578	7.3743	1.99682	0.157651	NOT		K01698	1.46224	7.3743	1.50739	0.219557	NOT		K01745	1.48702	7.85374	1.78579	0.181462	NOT		K01745	-0.896683	7.85374	0.275083	0.59995	NOT
K01703	-0.261054	7.17505	0.0389168	0.843616	NOT		K01703	-0.909263	7.17505	0.299445	0.584239	NOT		K01749	1.09875	7.67001	0.913176	0.339289	NOT		K01749	-0.908263	7.67001	0.286097	0.592741	NOT
K01710	1.9526	8.09827	3.35252	0.0671228	NOT		K01710	-0.882342	8.09827	0.266377	0.60578	NOT		K01750	-4.63299	7.3905	21.2969	3.97e-06	DOWN		K01750	-3.27647	7.3905	9.06622	0.00260828	DOWN
K01712	-2.26578	6.83681	1.77111	0.183266	NOT		K01712	-0.909263	6.83681	0.264481	0.607066	NOT		K01752	0.236738	8.9342	0.101266	0.75032	NOT		K01752	-3.47753	8.9342	7.86699	0.00504132	DOWN
K01714	3.96426	9.41008	13.1854	0.000283117	UP		K01714	-0.786113	9.41008	0.187449	0.665054	NOT		K01754	0.867399	8.95896	0.431259	0.511383	NOT		K01754	4.08968	8.95896	14.107	0.000173381	UP
K01716	0.736299	8.59505	0.327366	0.567223	NOT		K01716	3.48736	8.59505	10.3949	0.00126648	UP		K01755	-2.26578	6.83681	1.77111	0.183266	NOT		K01755	-0.909263	6.83681	0.264481	0.607066	NOT
K01719	1.84937	8.24762	2.83318	0.092357	NOT		K01719	1.27075	8.24762	0.933551	0.333958	NOT		K01756	0.81908	7.54737	0.479865	0.488495	NOT		K01756	-0.909263	7.54737	0.290756	0.589745	NOT
K01733	-4.01888	11.9999	23.729	1.1208e-06	DOWN		K01733	-4.86933	11.9999	26.6925	2.41739e-07	DOWN		K01758	-2.26578	6.83681	1.77111	0.183266	NOT		K01758	-0.909263	6.83681	0.264481	0.607066	NOT
K01734	-0.421253	7.13307	0.0949585	0.75797	NOT		K01734	-0.909263	7.13307	0.290561	0.58987	NOT		K01759	2.4414	8.84468	4.58375	0.0322934	NOT		K01759	2.83258	8.84468	5.51985	0.0188154	NOT
K01735	2.03418	8.14309	3.66645	0.0555381	NOT		K01735	-0.877419	8.14309	0.263406	0.607798	NOT		K01766	0.843793	7.55779	0.511722	0.474406	NOT		K01766	-0.909263	7.55779	0.290349	0.590005	NOT
K01736	1.17378	7.70386	1.05356	0.304705	NOT		K01736	-0.905507	7.70386	0.283258	0.594582	NOT		K01768	0.563061	7.87489	0.203505	0.651913	NOT		K01768	1.6709	7.87489	1.91107	0.166866	NOT
K01738	0.558517	7.44271	0.212298	0.644979	NOT		K01738	-0.909263	7.44271	0.295102	0.586978	NOT		K01772	-2.26578	6.83681	1.77111	0.183266	NOT		K01772	-0.909263	6.83681	0.264481	0.607066	NOT
K01744	1.71323	8.40886	2.2736	0.131616	NOT		K01744	2.3019	8.40886	3.78603	0.0517017	NOT		K01775	1.05772	7.65163	0.840211	0.359352	NOT		K01775	-0.909263	7.65163	0.287251	0.591996	NOT
K01745	1.48702	7.85374	1.78579	0.181462	NOT		K01745	-0.896683	7.85374	0.275083	0.59995	NOT		K01776	1.277	7.7518	1.26815	0.260132	NOT		K01776	-0.902312	7.7518	0.280076	0.596659	NOT
K01749	1.09875	7.67001	0.913176	0.339289	NOT		K01749	-0.908263	7.67001	0.286097	0.592741	NOT		K01778	1.42826	7.82468	1.62995	0.20173	NOT		K01778	-0.898291	7.82468	0.276407	0.599074	NOT
K01750	-4.63299	7.3905	21.2969	3.96769e-06	DOWN		K01750	-3.27647	7.3905	9.06622	0.00260828	DOWN		K01782	0.984244	7.61868	0.71644	0.397328	NOT		K01782	-0.909263	7.61868	0.288278	0.591335	NOT
K01752	0.236738	8.9342	0.101266	0.75032	NOT		K01752	-3.47753	8.9342	7.86699	0.00504132	DOWN		K01783	-0.0536718	7.23423	0.00175268	0.966607	NOT		K01783	-0.909263	7.23423	0.304606	0.581018	NOT
K01754	0.867399	8.95896	0.431259	0.511383	NOT		K01754	4.08968	8.95896	14.107	0.000173381	UP		K01784	1.37612	9.77661	2.48843	0.114708	NOT		K01784	1.92301	9.77661	4.37736	0.036437	NOT
K01755	-2.26578	6.83681	1.77111	0.183266	NOT		K01755	-0.909263	6.83681	0.264481	0.607066	NOT		K01790	2.34342	8.32076	4.98157	0.025634	NOT		K01790	-0.859059	8.32076	0.252526	0.61531	NOT
K01756	0.81908	7.54737	0.479865	0.488495	NOT		K01756	-0.909263	7.54737	0.290756	0.589745	NOT		K01792	1.763	7.9955	2.63764	0.104381	NOT		K01792	-0.88803	7.9955	0.269278	0.603825	NOT
K01758	-2.26578	6.83681	1.77111	0.183266	NOT		K01758	-0.909263	6.83681	0.264481	0.607066	NOT		K01795	-2.26578	6.83681	1.77111	0.183266	NOT		K01795	-0.909263	6.83681	0.264481	0.607066	NOT
K01759	2.4414	8.84468	4.58375	0.0322934	NOT		K01759	2.83258	8.84468	5.51985	0.0188154	NOT		K01796	0.7829	7.53226	0.435327	0.509397	NOT		K01796	-0.909263	7.53226	0.291347	0.589367	NOT
K01766	0.843793	7.55779	0.511722	0.474406	NOT		K01766	-0.909263	7.55779	0.290349	0.590005	NOT		K01802	-2.26578	6.83681	1.77111	0.183266	NOT		K01802	-0.909263	6.83681	0.264481	0.607066	NOT
K01768	0.563061	7.87489	0.203505	0.651913	NOT		K01768	1.6709	7.87489	1.91107	0.166866	NOT		K01803	4.03936	9.73688	13.0193	0.000309339	UP		K01803	2.98439	9.73688	5.44449	0.0196439	NOT
K01772	-2.26578	6.83681	1.77111	0.183266	NOT		K01772	-0.909263	6.83681	0.264481	0.607066	NOT		K01807	3.36817	8.98398	9.71594	0.00183038	UP		K01807	-0.805639	8.98398	0.203492	0.651924	NOT
K01775	1.05772	7.65163	0.840211	0.359352	NOT		K01775	-0.909263	7.65163	0.287251	0.591996	NOT		K01808	-2.26578	6.83681	1.77111	0.183266	NOT		K01808	-0.909263	6.83681	0.264481	0.607066	NOT
K01776	1.277	7.7518	1.26815	0.260132	NOT		K01776	-0.902312	7.7518	0.280076	0.596659	NOT		K01809	-0.559105	7.09945	0.160433	0.688765	NOT		K01809	-0.909263	7.09945	0.286993	0.592162	NOT
K01778	1.42826	7.82468	1.62995	0.20173	NOT		K01778	-0.898291	7.82468	0.276407	0.599074	NOT		K01810	2.04856	8.15108	3.72317	0.0536821	NOT		K01810	-0.876549	8.15108	0.262883	0.608154	NOT
K01782	0.984244	7.61868	0.71644	0.397328	NOT		K01782	-0.909263	7.61868	0.288278	0.591335	NOT		K01814	-0.0925837	7.2227	0.00517793	0.942636	NOT		K01814	-0.909263	7.2227	0.305098	0.580713	NOT
K01783	-0.0536718	7.23423	0.00175268	0.966607	NOT		K01783	-0.909263	7.23423	0.304606	0.581018	NOT		K01817	-2.26578	6.83681	1.77111	0.183266	NOT		K01817	-0.909263	6.83681	0.264481	0.607066	NOT
K01784	1.37612	9.77661	2.48843	0.114708	NOT		K01784	1.92301	9.77661	4.37736	0.036437	NOT		K01825	2.7172	9.11056	5.61872	0.0177828	NOT		K01825	3.31296	9.11056	7.84069	0.00511513	UP
K01790	2.34342	8.32076	4.98157	0.025634	NOT		K01790	-0.859059	8.32076	0.252526	0.61531	NOT		K01835	1.91469	8.43059	2.94092	0.0863834	NOT		K01835	2.07408	8.43059	2.89476	0.0888899	NOT
K01792	1.763	7.9955	2.63764	0.104381	NOT		K01792	-0.88803	7.9955	0.269278	0.603825	NOT		K01838	-2.26578	6.83681	1.77111	0.183266	NOT		K01838	-0.909263	6.83681	0.264481	0.607066	NOT
K01795	-2.26578	6.83681	1.77111	0.183266	NOT		K01795	-0.909263	6.83681	0.264481	0.607066	NOT		K01839	2.78154	8.59137	6.86367	0.00880583	UP		K01839	-0.830573	8.59137	0.228738	0.632468	NOT
K01796	0.7829	7.53226	0.435327	0.509397	NOT		K01796	-0.909263	7.53226	0.291347	0.589367	NOT		K01840	2.10197	8.18098	3.93735	0.0472441	NOT		K01840	-0.873291	8.18098	0.26093	0.60949	NOT
K01802	-2.26578	6.83681	1.77111	0.183266	NOT		K01802	-0.909263	6.83681	0.264481	0.607066	NOT		K01843	-0.275579	7.17111	0.0431077	0.835526	NOT		K01843	-0.909263	7.17111	0.2986	0.58477	NOT
K01803	4.03936	9.73688	13.0193	0.000309339	UP		K01803	2.98439	9.73688	5.44449	0.0196439	NOT		K01845	2.33183	8.31392	4.932	0.0263793	NOT		K01845	-0.859923	8.31392	0.253072	0.614928	NOT
K01807	3.36817	8.98398	9.71594	0.00183038	UP		K01807	-0.805639	8.98398	0.203492	0.651924	NOT		K01847	-2.26578	6.83681	1.77111	0.183266	NOT		K01847	-0.909263	6.83681	0.264481	0.607066	NOT
K01808	-2.26578	6.83681	1.77111	0.183266	NOT		K01808	-0.909263	6.83681	0.264481	0.607066	NOT		K01854	0.455729	7.40407	0.138674	0.709608	NOT		K01854	-0.909263	7.40407	0.296828	0.585886	NOT
K01809	-0.559105	7.09945	0.160433	0.688764	NOT		K01809	-0.909263	7.09945	0.286993	0.592162	NOT		K01856	-2.26578	6.83681	1.77111	0.183266	NOT		K01856	-0.909263	6.83681	0.264481	0.607066	NOT
K01810	2.04856	8.15108	3.72317	0.0536821	NOT		K01810	-0.876549	8.15108	0.262883	0.608154	NOT		K01857	-0.0219713	7.24377	0.000295469	0.986286	NOT		K01857	-0.909263	7.24377	0.304199	0.58127	NOT
K01814	-0.0925837	7.2227	0.00517793	0.942636	NOT		K01814	-0.909263	7.2227	0.305098	0.580713	NOT		K01858	0.448892	8.79638	0.109601	0.740604	NOT		K01858	3.92451	8.79638	13.2078	0.00027976	UP
K01817	-2.26578	6.83681	1.77111	0.183266	NOT		K01817	-0.909263	6.83681	0.264481	0.607066	NOT		K01866	3.04903	8.98577	7.60918	0.00581456	UP		K01866	2.02644	8.98577	2.32887	0.127016	NOT
K01825	2.7172	9.11056	5.61872	0.0177828	NOT		K01825	3.31296	9.11056	7.84069	0.00511513	UP		K01867	1.20859	7.7198	1.12251	0.289397	NOT		K01867	-0.904215	7.7198	0.281934	0.595445	NOT
K01835	1.91469	8.43059	2.94092	0.0863834	NOT		K01835	2.07408	8.43059	2.89476	0.0888899	NOT		K01868	4.17488	9.56614	14.4833	0.000141999	UP		K01868	-0.779662	9.56614	0.182536	0.669209	NOT
K01838	-2.26578	6.83681	1.77111	0.183266	NOT		K01838	-0.909263	6.83681	0.264481	0.607066	NOT		K01869	3.84558	9.64771	11.7439	0.000612153	UP		K01869	3.13663	9.64771	6.24091	0.0124943	NOT
K01839	2.78154	8.59137	6.86367	0.00880583	UP		K01839	-0.830573	8.59137	0.228738	0.632468	NOT		K01870	-1.86017	9.27572	7.43733	0.00639623	DOWN		K01870	-5.0473	9.27572	20.6808	5.47e-06	DOWN
K01840	2.10197	8.18098	3.93735	0.0472441	NOT		K01840	-0.873291	8.18098	0.26093	0.60949	NOT		K01872	3.00532	9.14594	7.11882	0.00763645	UP		K01872	2.96034	9.14594	5.83006	0.015767	NOT
K01843	-0.275579	7.17111	0.0431077	0.835526	NOT		K01843	-0.909263	7.17111	0.2986	0.58477	NOT		K01873	1.63989	8.44966	2.0306	0.154182	NOT		K01873	2.54108	8.44966	4.80747	0.0283527	NOT
K01845	2.33183	8.31392	4.932	0.0263793	NOT		K01845	-0.859923	8.31392	0.253072	0.614928	NOT		K01874	1.27619	8.08436	1.22079	0.269224	NOT		K01874	1.60862	8.08436	1.69539	0.192913	NOT
K01847	-2.26578	6.83681	1.77111	0.183266	NOT		K01847	-0.909263	6.83681	0.264481	0.607066	NOT		K01875	2.27471	8.63164	4.1275	0.0422101	NOT		K01875	2.27856	8.63164	3.39377	0.0654637	NOT
K01854	0.455729	7.40407	0.138674	0.709608	NOT		K01854	-0.909263	7.40407	0.296828	0.585886	NOT		K01876	-0.334644	9.80688	0.196654	0.657442	NOT		K01876	0.23551	9.80688	0.0827657	0.773588	NOT
K01856	-2.26578	6.83681	1.77111	0.183266	NOT		K01856	-0.909263	6.83681	0.264481	0.607066	NOT		K01878	0.190182	7.83552	0.0213664	0.883787	NOT		K01878	1.82663	7.83552	2.41047	0.120548	NOT
K01857	-0.0219713	7.24377	0.000295469	0.986286	NOT		K01857	-0.909263	7.24377	0.304199	0.58127	NOT		K01879	2.93783	8.95461	6.99759	0.00817085	UP		K01879	2.22005	8.95461	2.92618	0.0871749	NOT
K01858	0.448892	8.79638	0.109601	0.740604	NOT		K01858	3.92451	8.79638	13.2078	0.00027976	UP		K01881	1.55323	8.2208	1.8796	0.170401	NOT		K01881	1.769	8.2208	2.0665	0.150588	NOT
K01866	3.04903	8.98577	7.60918	0.00581456	UP		K01866	2.02644	8.98577	2.32887	0.127016	NOT		K01883	2.34153	8.31964	4.97351	0.0257537	NOT		K01883	-0.8592	8.31964	0.252618	0.615246	NOT
K01867	1.20859	7.7198	1.12251	0.289397	NOT		K01867	-0.904215	7.7198	0.281934	0.595445	NOT		K01885	3.69484	9.21451	11.6159	0.000655687	UP		K01885	-0.79546	9.21451	0.194873	0.658898	NOT
K01868	4.17488	9.56614	14.4833	0.000141999	UP		K01868	-0.779662	9.56614	0.182536	0.669209	NOT		K01886	2.33492	8.53133	4.5776	0.0324094	NOT		K01886	1.59793	8.53133	1.48637	0.222801	NOT
K01869	3.84558	9.64771	11.7439	0.000612153	UP		K01869	3.13663	9.64771	6.24091	0.0124943	NOT		K01887	3.32943	8.95716	9.50274	0.00205555	UP		K01887	-0.806982	8.95716	0.204655	0.650996	NOT
K01870	-1.86017	9.27572	7.43733	0.00639623	DOWN		K01870	-5.0473	9.27572	20.6808	5.47011e-06	DOWN		K01889	2.09155	8.17512	3.89517	0.0484444	NOT		K01889	-0.873929	8.17512	0.261312	0.609228	NOT
K01872	3.00532	9.14594	7.11882	0.00763645	UP		K01872	2.96034	9.14594	5.83006	0.015767	NOT		K01890	2.97849	8.71978	7.72288	0.00545964	UP		K01890	-0.820998	8.71978	0.217847	0.640693	NOT
K01873	1.63989	8.44966	2.0306	0.154182	NOT		K01873	2.54108	8.44966	4.80747	0.0283527	NOT		K01892	2.12377	8.83823	3.29377	0.0695641	NOT		K01892	3.21345	8.83823	7.66783	0.00562862	UP
K01874	1.27619	8.08436	1.22079	0.269224	NOT		K01874	1.60862	8.08436	1.69539	0.192913	NOT		K01893	2.19471	8.2338	4.32444	0.0375865	NOT		K01893	-0.867752	8.2338	0.257654	0.611744	NOT
K01875	2.27471	8.63164	4.1275	0.0422101	NOT		K01875	2.27856	8.63164	3.39377	0.0654637	NOT		K01895	3.24464	8.89887	9.04517	0.00263847	UP		K01895	-0.810041	8.89887	0.207322	0.648881	NOT
K01876	-0.334644	9.80688	0.196654	0.657442	NOT		K01876	0.23551	9.80688	0.0827657	0.773588	NOT		K01897	1.78905	9.00208	2.14114	0.143417	NOT		K01897	3.83574	9.00208	11.7743	0.000602231	UP
K01878	0.190182	7.83552	0.0213664	0.883787	NOT		K01878	1.82663	7.83552	2.41047	0.120548	NOT		K01902	3.23101	9.60169	7.80227	0.00522498	UP		K01902	4.05415	9.60169	12.1286	0.000498033	UP
K01879	2.93783	8.95461	6.99759	0.00817085	UP		K01879	2.22005	8.95461	2.92618	0.0871749	NOT		K01903	-0.880849	10.2208	1.19746	0.273848	NOT		K01903	1.66017	10.2208	4.2456	0.0393703	NOT
K01881	1.55323	8.2208	1.8796	0.170401	NOT		K01881	1.769	8.2208	2.0665	0.150588	NOT		K01914	0.63538	7.47258	0.278744	0.597534	NOT		K01914	-0.909263	7.47258	0.293805	0.587801	NOT
K01883	2.34153	8.31964	4.97351	0.0257537	NOT		K01883	-0.8592	8.31964	0.252618	0.615246	NOT		K01915	3.52998	9.09722	10.6359	0.00111172	UP		K01915	4.80036	9.09722	0.199003	0.00655534	UP
K01885	3.69484	9.21451	11.6159	0.000655687	UP		K01885	-0.79546	9.21451	0.194873	0.658898	NOT		K01918	1.72642	7.9761	2.51078	0.113092	NOT		K01918	-0.888938	7.9761	0.269766	0.603497	NOT
K01886	2.33492	8.53133	4.5776	0.0324094	NOT		K01886	1.59793	8.53133	1.48637	0.222801	NOT		K01919	-1.87874	9.66657	7.26927	0.00702261	DOWN		K01919	-5.45844	9.66657	23.3838	1.34e-06	DOWN
K01887	3.32943	8.95716	9.50274	0.00205555	UP		K01887	-0.806982	8.95716	0.204655	0.650996	NOT		K01920	0.703296	8.42293	0.310342	0.577479	NOT		K01920	3.12321	8.42293	8.35271	0.00385691	UP
K01889	2.09155	8.17512	3.89517	0.0484444	NOT		K01889	-0.873929	8.17512	0.261312	0.609228	NOT		K01921	2.42558	8.65187	4.78419	0.0287383	NOT		K01921	2.03042	8.65187	2.5338	0.111454	NOT
K01890	2.97849	8.71978	7.72288	0.00545964	UP		K01890	-0.820998	8.71978	0.217847	0.640693	NOT		K01923	1.52924	8.36133	1.76387	0.184164	NOT		K01923	2.35884	8.36133	4.0924	0.0430951	NOT
K01892	2.12377	8.83823	3.29377	0.0695641	NOT		K01892	3.21345	8.83823	7.66783	0.00562862	UP		K01924	2.31963	8.30672	4.87883	0.0272038	NOT		K01924	-0.860773	8.30672	0.253592	0.614565	NOT
K01893	2.19471	8.2338	4.32444	0.0375865	NOT		K01893	-0.867752	8.2338	0.257654	0.611744	NOT		K01925	1.74313	8.58023	2.23872	0.134614	NOT		K01925	2.85123	8.58023	6.13386	0.0132732	NOT
K01895	3.24464	8.89887	9.04517	0.00263847	UP		K01895	-0.810041	8.89887	0.207322	0.648881	NOT		K01928	3.74838	9.42333	11.4876	0.000702492	UP		K01928	2.09414	9.42333	2.35956	0.124539	NOT
K01897	1.78905	9.00208	2.14114	0.143417	NOT		K01897	3.83574	9.00208	11.7743	0.000602231	UP		K01929	1.96284	8.10385	3.39115	0.0655677	NOT		K01929	-0.881723	8.10385	0.266002	0.606034	NOT
K01903	-0.880849	10.2208	1.19746	0.273848	NOT		K01903	1.66017	10.2208	4.2456	0.0393703	NOT		K01933	2.32037	8.30716	4.88222	0.0271504	NOT		K01933	-0.860733	8.30716	0.253569	0.614581	NOT
K01914	0.63538	7.47258	0.278744	0.597534	NOT		K01914	-0.909263	7.47258	0.293805	0.587801	NOT		K01934	-0.791196	7.04782	0.301106	0.583198	NOT		K01934	-0.909263	7.04782	0.282281	0.595218	NOT
K01918	1.72642	7.9761	2.51078	0.113092	NOT		K01918	-0.888938	7.9761	0.269766	0.603497	NOT		K01937	3.7133	9.40885	11.263	0.000792745	UP		K01937	2.16015	9.40885	2.54904	0.110384	NOT
K01919	-1.87874	9.66657	7.26927	0.00702261	DOWN		K01919	-5.45844	9.66657	23.3838	1.34068e-06	DOWN		K01938	0.963501	7.60951	0.68361	0.40836	NOT		K01938	-0.909263	7.60951	0.288569	0.591147	NOT
K01920	0.703296	8.42293	0.310342	0.577479	NOT		K01920	3.12321	8.42293	8.35271	0.00385691	UP		K01939	-0.207465	10.0828	0.0741638	0.785372	NOT		K01939	0.547234	10.0828	0.457835	0.498648	NOT
K01921	2.42558	8.65187	4.78419	0.0287383	NOT		K01921	2.03042	8.65187	2.5338	0.111454	NOT		K01940	-2.26578	6.83681	1.77111	0.183266	NOT		K01940	-0.909263	6.83681	0.264481	0.607066	NOT
K01923	1.52924	8.36133	1.76387	0.184164	NOT		K01923	2.35884	8.36133	4.0924	0.0430951	NOT		K01941	-2.26578	6.83681	1.77111	0.183266	NOT		K01941	-0.909263	6.83681	0.264481	0.607066	NOT
K01924	2.31963	8.30672	4.87883	0.0272038	NOT		K01924	-0.860773	8.30672	0.253592	0.614565	NOT		K01945	1.14695	8.58519	0.862958	0.352928	NOT		K01945	3.29404	8.58519	8.9589	0.00276591	UP
K01925	1.74313	8.58023	2.23872	0.134614	NOT		K01925	2.85123	8.58023	6.13386	0.0132732	NOT		K01950	2.77692	8.5884	6.84429	0.00890185	UP		K01950	-0.830811	8.5884	0.22902	0.632259	NOT
K01928	3.74838	9.42333	11.4876	0.000702492	UP		K01928	2.09414	9.42333	2.35956	0.124539	NOT		K01951	1.94409	8.09365	3.3207	0.0684333	NOT		K01951	-0.882857	8.09365	0.266697	0.605564	NOT
K01929	1.96284	8.10385	3.39115	0.0655677	NOT		K01929	-0.881723	8.10385	0.266002	0.606034	NOT		K01952	1.93411	8.59358	2.84325	0.0917801	NOT		K01952	2.67775	8.59358	5.18487	0.0227991	NOT
K01933	2.32037	8.30716	4.88222	0.0271504	NOT		K01933	-0.860733	8.30716	0.253569	0.614581	NOT		K01953	2.06976	8.1629	3.80755	0.0510415	NOT		K01953	-0.87526	8.1629	0.26211	0.608682	NOT
K01934	-0.791196	7.04782	0.301106	0.583198	NOT		K01934	-0.909263	7.04782	0.282281	0.595218	NOT		K01955	1.78434	8.32548	2.55843	0.109729	NOT		K01955	1.83284	8.32548	2.20162	0.137887	NOT
K01937	3.7133	9.40885	11.263	0.000792745	UP		K01937	2.16015	9.40885	2.54904	0.110384	NOT		K01956	1.68416	8.69738	1.98706	0.15867	NOT		K01956	3.22615	8.69738	8.09075	0.00445546	UP
K01938	0.963501	7.60951	0.68361	0.40836	NOT		K01938	-0.909263	7.60951	0.288569	0.591147	NOT		K01959	-2.25261	8.75717	1.77733	0.182499	NOT		K01959	4.10534	8.75717	15.1165	0.000101532	UP
K01939	-0.207465	10.0828	0.0741638	0.785372	NOT		K01939	0.547234	10.0828	0.457835	0.498648	NOT		K01960	0.655925	8.95816	0.237351	0.626133	NOT		K01960	4.13447	8.95816	14.5266	0.000138774	UP
K01940	-2.26578	6.83681	1.77111	0.183266	NOT		K01940	-0.909263	6.83681	0.264481	0.607066	NOT		K01961	3.13991	9.54639	7.34748	0.00672367	UP		K01961	4.01308	9.54639	11.9141	0.000558698	UP
K01941	-2.26578	6.83681	1.77111	0.183266	NOT		K01941	-0.909263	6.83681	0.264481	0.607066	NOT		K01962	3.9893	9.4285	13.3355	0.000261349	UP		K01962	-0.785299	9.4285	0.186815	0.665587	NOT
K01945	1.14695	8.58519	0.862958	0.352928	NOT		K01945	3.29404	8.58519	8.9589	0.00276591	UP		K01963	4.00111	9.64659	12.9115	0.000327656	UP		K01963	2.55996	9.64659	3.75071	0.0528048	NOT
K01950	2.77692	8.5884	6.84429	0.00890185	UP		K01950	-0.830811	8.5884	0.22902	0.632259	NOT		K01965	-0.488977	7.11627	0.125234	0.72343	NOT		K01965	-0.909263	7.11627	0.288564	0.59115	NOT
K01951	1.94409	8.09365	3.3207	0.0684333	NOT		K01951	-0.882857	8.09365	0.266697	0.605564	NOT		K01968	0.866017	7.56724	0.54138	0.461873	NOT		K01968	-0.909263	7.56724	0.289981	0.590241	NOT
K01952	1.93411	8.59358	2.84325	0.0917801	NOT		K01952	2.67775	8.59358	5.18487	0.0227991	NOT		K01971	0.854785	7.56246	0.526271	0.468191	NOT		K01971	-0.909263	7.56246	0.290167	0.590122	NOT
K01953	2.06976	8.1629	3.80755	0.0510415	NOT		K01953	-0.87526	8.1629	0.26211	0.608682	NOT		K01972	2.62925	8.49478	6.22776	0.0125874	NOT		K01972	-0.83938	8.49478	0.238151	0.625552	NOT
K01955	1.78434	8.32548	2.55843	0.109729	NOT		K01955	1.83284	8.32548	2.20162	0.137887	NOT		K01990	2.26535	8.2748	4.63338	0.0313724	NOT		K01990	-0.863753	8.2748	0.255316	0.613364	NOT
K01956	1.68416	8.69738	1.98706	0.15867	NOT		K01956	3.22615	8.69738	8.09075	0.00445547	UP		K01992	-2.28449	10.3236	9.81302	0.0017363	DOWN		K01992	-6.22688	10.3236	29.0103	7.31e-08	DOWN
K01961	3.13991	9.54639	7.34748	0.00672366	UP		K01961	4.01308	9.54639	11.9141	0.000558698	UP		K01993	-2.5648	9.91979	11.5002	0.000697759	DOWN		K01993	-0.401472	9.91979	0.276207	0.599206	NOT
K01962	3.9893	9.4285	13.3355	0.000261349	UP		K01962	-0.785299	9.4285	0.186815	0.665587	NOT		K01995	0.26875	7.33758	0.0466021	0.829088	NOT		K01995	-0.909263	7.33758	0.299897	0.583956	NOT
K01963	4.00111	9.64659	12.9115	0.000327656	UP		K01963	2.55996	9.64659	3.75071	0.0528048	NOT		K01996	-0.00396997	7.24925	9.69e-06	0.997517	NOT		K01996	-0.909263	7.24925	0.303966	0.581415	NOT
K01965	-0.488977	7.11627	0.125234	0.72343	NOT		K01965	-0.909263	7.11627	0.288564	0.59115	NOT		K01998	0.423894	7.3924	0.119276	0.729827	NOT		K01998	-0.909263	7.3924	0.29736	0.585551	NOT
K01968	0.866017	7.56724	0.54138	0.461873	NOT		K01968	-0.909263	7.56724	0.289981	0.590241	NOT		K01999	-0.817245	10.9459	1.21124	0.271105	NOT		K01999	-0.152826	10.9459	0.0389919	0.843467	NOT
K01971	0.854785	7.56246	0.526271	0.468191	NOT		K01971	-0.909263	7.56246	0.290167	0.590122	NOT		K02002	1.84552	8.03992	2.94074	0.0863927	NOT		K02002	-0.886193	8.03992	0.268426	0.604397	NOT
K01972	2.62925	8.49478	6.22776	0.0125874	NOT		K01972	-0.83938	8.49478	0.238151	0.625552	NOT		K02003	-0.0607885	7.2321	0.00224533	0.962207	NOT		K02003	-0.909263	7.2321	0.304696	0.580962	NOT
K01990	2.26535	8.2748	4.63338	0.0313724	NOT		K01990	-0.863753	8.2748	0.255316	0.613364	NOT		K02004	1.2074	7.71925	1.12009	0.289917	NOT		K02004	-0.904254	7.71925	0.281974	0.595418	NOT
K01992	-2.28449	10.3236	9.81302	0.0017363	DOWN		K01992	-6.22688	10.3236	29.0103	7.31282e-08	DOWN		K02005	-2.07981	8.87691	9.47618	0.0020855	DOWN		K02005	-4.69636	8.87691	18.6341	1.59e-05	DOWN
K01993	-2.5648	9.91979	11.5002	0.000697759	DOWN		K01993	-0.401472	9.91979	0.276207	0.599206	NOT		K02010	-0.0606295	7.23215	0.00223367	0.962305	NOT		K02010	-0.909263	7.23215	0.304694	0.580963	NOT
K01995	0.26875	7.33758	0.0466021	0.829088	NOT		K01995	-0.909263	7.33758	0.299897	0.583956	NOT		K02011	-5.21257	7.68221	32.8958	9.92e-09	DOWN		K02011	-3.85431	7.68221	14.9314	0.000111983	DOWN
K01996	-0.00396997	7.24925	9.68704e-06	0.997517	NOT		K01996	-0.909263	7.24925	0.303966	0.581415	NOT		K02012	-1.87622	9.33227	7.5096	0.0061447	DOWN		K02012	-5.11264	9.33227	21.1068	4.38e-06	DOWN
K01998	0.423894	7.3924	0.119276	0.729827	NOT		K01998	-0.909263	7.3924	0.29736	0.585551	NOT		K02014	-1.16279	10.3944	2.56923	0.108983	NOT		K02014	-1.77105	10.3944	4.57072	0.0325397	NOT
K01999	-0.817245	10.9459	1.21124	0.271105	NOT		K01999	-0.152826	10.9459	0.0389919	0.843467	NOT		K02015	-1.06408	7.69185	0.522151	0.469937	NOT		K02015	1.94982	7.69185	2.95509	0.0856291	NOT
K02002	1.84552	8.03992	2.94074	0.0863927	NOT		K02002	-0.886193	8.03992	0.268426	0.604397	NOT		K02016	-2.26578	6.83681	1.77111	0.183266	NOT		K02016	-0.909263	6.83681	0.264481	0.607066	NOT
K02003	-0.0607885	7.2321	0.00224533	0.962207	NOT		K02003	-0.909263	7.2321	0.304696	0.580962	NOT		K02017	-0.070821	7.22912	0.00304197	0.956016	NOT		K02017	-0.909263	7.22912	0.304824	0.580883	NOT
K02004	1.2074	7.71925	1.12009	0.289917	NOT		K02004	-0.904254	7.71925	0.281974	0.595418	NOT		K02019	1.93625	8.08939	3.29152	0.0696595	NOT		K02019	-0.883334	8.08939	0.266995	0.605362	NOT
K02005	-2.07981	8.87691	9.47618	0.0020855	DOWN		K02005	-4.69636	8.87691	18.6341	1.59427e-05	DOWN		K02020	0.380058	7.37657	0.095112	0.757781	NOT		K02020	-0.909263	7.37657	0.298082	0.585096	NOT
K02010	-0.0606295	7.23215	0.00223367	0.962305	NOT		K02010	-0.909263	7.23215	0.304694	0.580963	NOT		K02024	-0.31919	7.15945	0.0568038	0.811624	NOT		K02024	-0.909263	7.15945	0.296112	0.586339	NOT
K02011	-5.21257	7.68221	32.8958	9.91922e-09	DOWN		K02011	-3.85431	7.68221	14.9314	0.000111983	DOWN		K02028	0.891271	7.57806	0.576282	0.447786	NOT		K02028	-0.909263	7.57806	0.289571	0.590504	NOT
K02012	-1.87622	9.33227	7.5096	0.0061447	DOWN		K02012	-5.11264	9.33227	21.1068	4.38082e-06	DOWN		K02029	0.576287	7.44954	0.226776	0.633932	NOT		K02029	-0.909263	7.44954	0.294805	0.587166	NOT
K02014	-1.16279	10.3944	2.56923	0.108983	NOT		K02014	-1.77105	10.3944	4.57072	0.0325397	NOT		K02030	3.71946	9.23219	11.7657	0.000605032	UP		K02030	-0.794766	9.23219	0.194286	0.659379	NOT
K02015	-1.06408	7.69185	0.522151	0.469937	NOT		K02015	1.94982	7.69185	2.95509	0.0856291	NOT		K02031	1.19572	7.71388	1.09668	0.295014	NOT		K02031	-0.904673	7.71388	0.282408	0.595136	NOT
K02016	-2.26578	6.83681	1.77111	0.183266	NOT		K02016	-0.909263	6.83681	0.264481	0.607066	NOT		K02032	0.387217	7.37914	0.0988586	0.753208	NOT		K02032	-0.909263	7.37914	0.297965	0.58517	NOT
K02017	-0.070821	7.22912	0.00304197	0.956016	NOT		K02017	-0.909263	7.22912	0.304824	0.580883	NOT		K02033	0.980399	7.61697	0.710286	0.399363	NOT		K02033	-0.909263	7.61697	0.288332	0.5913	NOT
K02019	1.93625	8.08939	3.29152	0.0696595	NOT		K02019	-0.883334	8.08939	0.266995	0.605362	NOT		K02034	1.36693	7.79472	1.47564	0.224479	NOT		K02034	-0.89975	7.79472	0.277656	0.59825	NOT
K02020	0.380058	7.37657	0.095112	0.757781	NOT		K02020	-0.909263	7.37657	0.298082	0.585096	NOT		K02035	2.21932	8.24801	4.4308	0.0353133	NOT		K02035	-0.866341	8.24801	0.256831	0.612313	NOT
K02024	-0.31919	7.15945	0.0568038	0.811624	NOT		K02024	-0.909263	7.15945	0.296112	0.586339	NOT		K02036	0.0792268	7.27512	0.00391354	0.950119	NOT		K02036	-0.909263	7.27512	0.302868	0.582099	NOT
K02028	0.891271	7.57806	0.576282	0.447786	NOT		K02028	-0.909263	7.57806	0.289571	0.590504	NOT		K02037	-2.08934	9.05073	5.77832	0.0162377	NOT		K02037	1.20423	9.05073	2.25334	0.133349	NOT
K02029	0.576287	7.44954	0.226776	0.633932	NOT		K02029	-0.909263	7.44954	0.294805	0.587166	NOT		K02038	-0.0503235	7.23523	0.00154178	0.968679	NOT		K02038	-0.909263	7.23523	0.304563	0.581044	NOT
K02030	3.71946	9.23219	11.7657	0.000605032	UP		K02030	-0.794766	9.23219	0.194286	0.659379	NOT		K02039	-2.00247	9.33979	7.60042	0.00584286	DOWN		K02039	-0.851059	9.33979	1.15936	0.281616	NOT
K02031	1.19572	7.71388	1.09668	0.295014	NOT		K02031	-0.904673	7.71388	0.282408	0.595136	NOT		K02040	3.48375	10.4162	0.386597	0.00534104	UP		K02040	1.23877	10.4162	2.41015	0.120573	NOT
K02032	0.387217	7.37914	0.0988586	0.753208	NOT		K02032	-0.909263	7.37914	0.297965	0.58517	NOT		K02041	-2.26578	6.83681	1.77111	0.183266	NOT		K02041	-0.909263	6.83681	0.264481	0.607066	NOT
K02033	0.980399	7.61697	0.710286	0.399363	NOT		K02033	-0.909263	7.61697	0.288332	0.5913	NOT		K02044	0.80339	7.54079	0.460245	0.49752	NOT		K02044	-0.909263	7.54079	0.291013	0.58958	NOT
K02034	1.36693	7.79472	1.47564	0.224479	NOT		K02034	-0.89975	7.79472	0.277656	0.59825	NOT		K02045	0.0265191	7.25862	0.000434166	0.983376	NOT		K02045	-0.909263	7.25862	0.303568	0.581663	NOT
K02035	2.21932	8.24801	4.4308	0.0353133	NOT		K02035	-0.866341	8.24801	0.256831	0.612313	NOT		K02046	-2.26578	6.83681	1.77111	0.183266	NOT		K02046	-0.909263	6.83681	0.264481	0.607066	NOT
K02036	0.0792268	7.27512	0.00391354	0.950119	NOT		K02036	-0.909263	7.27512	0.302868	0.582099	NOT		K02047	-2.26578	6.83681	1.77111	0.183266	NOT		K02047	-0.909263	6.83681	0.264481	0.607066	NOT
K02037	-2.08934	9.05073	5.77832	0.0162377	NOT		K02037	1.20423	9.05073	2.25334	0.133349	NOT		K02048	1.90701	8.07356	3.18256	0.0744493	NOT		K02048	-0.884963	8.07356	0.267997	0.604686	NOT
K02038	-0.0503235	7.23523	0.00154178	0.968679	NOT		K02038	-0.909263	7.23523	0.304563	0.581044	NOT		K02051	-0.328236	7.15706	0.0598481	0.80674	NOT		K02051	-0.909263	7.15706	0.295605	0.58666	NOT
K02039	-2.00247	9.33979	7.60042	0.00584286	DOWN		K02039	-0.851059	9.33979	1.15936	0.281616	NOT		K02053	-2.26578	6.83681	1.77111	0.183266	NOT		K02053	-0.909263	6.83681	0.264481	0.607066	NOT
K02041	2.26578	6.83681	1.77111	0.00183266	NOT		K02041	-0.909263	6.83681	0.264481	0.607066	NOT		K02054	-2.26578	6.83681	1.77111	0.183266	NOT		K02054	-0.909263	6.83681	0.264481	0.607066	NOT
K02044	0.80339	7.54079	0.460245	0.49752	NOT		K02044	-0.909263	7.54079	0.291013	0.58958	NOT		K02055	0.20758	7.31688	0.0274965	0.8683	NOT		K02055	-0.909263	7.31688	0.300886	0.583336	NOT
K02045	0.0265191	7.25862	0.000434166	0.983376	NOT		K02045	-0.909263	7.25862	0.303568	0.581663	NOT		K02056	-2.26578	6.83681	1.77111	0.183266	NOT		K02056	-0.909263	6.83681	0.264481	0.607066	NOT
K02046	-2.26578	6.83681	1.77111	0.183266	NOT		K02046	-0.909263	6.83681	0.264481	0.607066	NOT		K02058	1.24525	8.40621	1.09142	0.296173	NOT		K02058	2.77095	8.40621	6.11609	0.0134072	NOT
K02047	-2.26578	6.83681	1.77111	0.183266	NOT		K02047	-0.909263	6.83681	0.264481	0.607066	NOT		K02064	-0.381921	7.14308	0.0792874	0.778269	NOT		K02064	-0.909263	7.14308	0.292656	0.588532	NOT
K02048	1.90701	8.07356	3.18256	0.0744493	NOT		K02048	-0.884963	8.07356	0.267997	0.604686	NOT		K02065	3.12725	9.1267	7.86719	0.00504076	UP		K02065	2.58382	9.1267	4.14374	0.0418072	NOT
K02051	-0.328236	7.15706	0.0598481	0.80674	NOT		K02051	-0.909263	7.15706	0.295605	0.58666	NOT		K02066	-0.759526	8.28901	1.1514	0.283273	NOT		K02066	-3.32937	8.28901	8.31374	0.00394047	DOWN
K02053	-2.26578	6.83681	1.77111	0.183266	NOT		K02053	-0.909263	6.83681	0.264481	0.607066	NOT		K02067	1.09714	7.6693	0.910322	0.340045	NOT		K02067	-0.908336	7.6693	0.286169	0.592694	NOT
K02054	-2.26578	6.83681	1.77111	0.183266	NOT		K02054	-0.909263	6.83681	0.264481	0.607066	NOT		K02071	1.9495	8.09658	3.34089	0.0675987	NOT		K02071	-0.88253	8.09658	0.266492	0.605703	NOT
K02055	0.20758	7.31688	0.0274965	0.8683	NOT		K02055	-0.909263	7.31688	0.300886	0.583336	NOT		K02072	1.42566	7.8234	1.62319	0.202668	NOT		K02072	-0.898347	7.8234	0.276453	0.599043	NOT
K02056	-2.26578	6.83681	1.77111	0.183266	NOT		K02056	-0.909263	6.83681	0.264481	0.607066	NOT		K02073	1.34704	7.78515	1.42823	0.232073	NOT		K02073	-0.900339	7.78515	0.278208	0.597886	NOT
K02058	1.24525	8.40621	1.09142	0.296173	NOT		K02058	2.77095	8.40621	6.11609	0.0134072	NOT		K02078	-2.26578	6.83681	1.77111	0.183266	NOT		K02078	-0.909263	6.83681	0.264481	0.607066	NOT
K02064	-0.381921	7.14308	0.0792874	0.778269	NOT		K02064	-0.909263	7.14308	0.292656	0.588532	NOT		K02081	0.742486	7.5156	0.388476	0.533111	NOT		K02081	-0.909263	7.5156	0.292	0.58895	NOT
K02065	3.12725	9.1267	7.86719	0.00504076	UP		K02065	2.58382	9.1267	4.14374	0.0418072	NOT		K02082	-2.26578	6.83681	1.77111	0.183266	NOT		K02082	-0.909263	6.83681	0.264481	0.607066	NOT
K02066	-0.759526	8.28901	1.1514	0.283273	NOT		K02066	-3.32937	8.28901	8.31374	0.00394047	DOWN		K02099	-2.26578	6.83681	1.77111	0.183266	NOT		K02099	-0.909263	6.83681	0.264481	0.607066	NOT
K02067	1.09714	7.6693	0.910322	0.340045	NOT		K02067	-0.908336	7.6693	0.286169	0.592694	NOT		K02106	-2.26578	6.83681	1.77111	0.183266	NOT		K02106	-0.909263	6.83681	0.264481	0.607066	NOT
K02071	1.9495	8.09658	3.34089	0.0675987	NOT		K02071	-0.88253	8.09658	0.266492	0.605703	NOT		K02108	3.61662	9.51747	10.3548	0.00129422	UP		K02108	3.14737	9.51747	6.40402	0.0113968	NOT
K02072	1.42566	7.8234	1.62319	0.202668	NOT		K02072	-0.898347	7.8234	0.276453	0.599043	NOT		K02109	0.583359	11.1482	0.577911	0.447145	NOT		K02109	0.980473	11.1482	1.51256	0.218769	NOT
K02073	1.34704	7.78515	1.42823	0.232073	NOT		K02073	-0.900339	7.78515	0.278208	0.597886	NOT		K02110	-5.18117	7.8859	30.8332	2.86e-08	DOWN		K02110	-0.084644	7.8859	6.65408	0.00990275	NOT
K02078	-2.26578	6.83681	1.77111	0.183266	NOT		K02078	-0.909263	6.83681	0.264481	0.607066	NOT		K02111	-0.302492	11.6613	0.162079	0.687255	NOT		K02111	0.721422	11.6613	0.878868	0.348528	NOT
K02081	0.742486	7.5156	0.388476	0.533111	NOT		K02081	-0.909263	7.5156	0.292	0.58895	NOT		K02112	-1.49898	11.7442	3.91578	0.0478539	NOT		K02112	0.316297	11.7442	0.17442	0.676219	NOT
K02082	-2.26578	6.83681	1.77111	0.183266	NOT		K02082	-0.909263	6.83681	0.264481	0.607066	NOT		K02113	0.899476	10.3233	1.25659	0.262316	NOT		K02113	1.30727	10.3233	2.38656	0.122405	NOT
K02099	-2.26578	6.83681	1.77111	0.183266	NOT		K02099	-0.909263	6.83681	0.264481	0.607066	NOT		K02114	3.99806	10.9897	11.1018	0.00086464	UP		K02114	6.02722	10.9897	27.1196	1.94e-07	UP
K02106	-2.26578	6.83681	1.77111	0.183266	NOT		K02106	-0.909263	6.83681	0.264481	0.607066	NOT		K02115	-0.481553	11.5238	0.410533	0.521709	NOT		K02115	0.701498	11.5238	0.831889	0.361742	NOT
K02108	3.61662	9.51747	10.3548	0.00129422	UP		K02108	3.14737	9.51747	6.40402	0.0113968	NOT		K02116	-0.864005	10.4421	1.06005	0.303221	NOT		K02116	2.30634	10.4421	7.76908	0.00532179	UP
K02109	0.583359	11.1482	0.577911	0.447145	NOT		K02109	0.980473	11.1482	1.51256	0.218769	NOT		K02132	-2.26578	6.83681	1.77111	0.183266	NOT		K02132	-0.909263	6.83681	0.264481	0.607066	NOT
K02110	-5.18117	7.8859	30.8332	2.86181e-08	DOWN		K02110	-0.084644	7.8859	6.65408	0.00990275	NOT		K02160	2.63322	8.96366	5.35717	0.0206513	NOT		K02160	2.9505	8.96366	5.97353	0.0145342	NOT
K02111	-0.302492	11.6613	0.162079	0.687255	NOT		K02111	0.721422	11.6613	0.878868	0.348528	NOT		K02167	1.23236	7.73084	1.17171	0.279068	NOT		K02167	-0.903518	7.73084	0.281228	0.595905	NOT
K02112	-1.49898	11.7442	3.91578	0.0478539	NOT		K02112	0.316297	11.7442	0.17442	0.676219	NOT		K02168	2.50041	8.74278	4.99165	0.0254852	NOT		K02168	2.3011	8.74278	3.35269	0.0671161	NOT
K02113	0.899476	10.3233	1.25659	0.262316	NOT		K02113	1.30727	10.3233	2.38656	0.122405	NOT		K02169	-2.26578	6.83681	1.77111	0.183266	NOT		K02169	-0.909263	6.83681	0.264481	0.607066	NOT
K02114	3.99806	10.9897	11.1018	0.00086464	UP		K02114	6.02722	10.9897	27.1196	1.93899e-07	UP		K02170	0.476119	7.41162	0.151932	0.696702	NOT		K02170	-0.909263	7.41162	0.296485	0.586103	NOT
K02115	-0.481553	11.5238	0.410533	0.521709	NOT		K02115	0.701498	11.5238	0.831889	0.361742	NOT		K02193	0.199744	7.31427	0.0254239	0.873317	NOT		K02193	-0.909263	7.31427	0.301011	0.583258	NOT
K02116	-0.864005	10.4421	1.06005	0.303221	NOT		K02116	2.30634	10.4421	7.76908	0.00532179	UP		K02194	-2.26578	7.24663	2.03627	0.153607	NOT		K02194	1.12354	7.24663	0.820429	0.36507	NOT
K02132	-2.26578	6.83681	1.77111	0.183266	NOT		K02132	-0.909263	6.83681	0.264481	0.607066	NOT		K02198	0.433977	7.39608	0.12525	0.723414	NOT		K02198	-0.909263	7.39608	0.297192	0.585657	NOT
K02160	2.63322	8.96366	5.35717	0.0206513	NOT		K02160	2.9505	8.96366	5.97353	0.0145342	NOT		K02199	-3.38466	8.60514	24.5031	7.5e-07	DOWN		K02199	-4.76355	8.60514	21.5662	3.45e-06	DOWN
K02167	1.23236	7.73084	1.17171	0.279068	NOT		K02167	-0.903518	7.73084	0.281228	0.595905	NOT		K02200	-2.26578	6.83681	1.77111	0.183266	NOT		K02200	-0.909263	6.83681	0.264481	0.607066	NOT
K02168	2.50041	8.74278	4.99165	0.0254852	NOT		K02168	2.3011	8.74278	3.35269	0.0671161	NOT		K02203	-2.26578	6.83681	1.77111	0.183266	NOT		K02203	-0.909263	6.83681	0.264481	0.607066	NOT
K02169	-2.26578	6.83681	1.77111	0.183266	NOT		K02169	-0.909263	6.83681	0.264481	0.607066	NOT		K02204	-0.719002	7.06323	0.253595	0.614562	NOT		K02204	-0.909263	7.06323	0.283637	0.594335	NOT
K02170	0.476119	7.41162	0.151932	0.696702	NOT		K02170	-0.909263	7.41162	0.296485	0.586103	NOT		K02205	0.196437	7.31317	0.0245744	0.875434	NOT		K02205	-0.909263	7.31317	0.301064	0.583225	NOT
K02193	0.199744	7.31427	0.0254239	0.873317	NOT		K02193	-0.909263	7.31427	0.301011	0.583258	NOT		K02217	1.88325	8.0605	3.08755	0.0789148	NOT		K02217	-0.885427	8.0605	0.268154	0.604581	NOT
K02194	-2.26578	7.24663	2.03627	0.153607	NOT		K02194	1.12354	7.24663	0.820429	0.36507	NOT		K02221	-2.26578	6.83681	1.77111	0.183266	NOT		K02221	-0.909263	6.83681	0.264481	0.607066	NOT
K02198	0.433977	7.39608	0.12525	0.723414	NOT		K02198	-0.909263	7.39608	0.297192	0.585657	NOT		K02224	-2.26578	6.83681	1.77111	0.183266	NOT		K02224	-0.909263	6.83681	0.264481	0.607066	NOT
K02199	-3.38466	8.60514	24.5031	7.50322e-07	DOWN		K02199	-4.76355	8.60514	21.5662	3.44865e-06	DOWN		K02225	-2.26578	6.83681	1.77111	0.183266	NOT		K02225	-0.909263	6.83681	0.264481	0.607066	NOT
K02200	-2.26578	6.83681	1.77111	0.183266	NOT		K02200	-0.909263	6.83681	0.264481	0.607066	NOT		K02227	0.812855	7.54475	0.472025	0.492068	NOT		K02227	-0.909263	7.54475	0.290858	0.58968	NOT
K02203	-2.26578	6.83681	1.77111	0.183266	NOT		K02203	-0.909263	6.83681	0.264481	0.607066	NOT		K02229	-2.26578	6.83681	1.77111	0.183266	NOT		K02229	-0.909263	6.83681	0.264481	0.607066	NOT
K02204	-0.719002	7.06323	0.253595	0.614562	NOT		K02204	-0.909263	7.06323	0.283637	0.594335	NOT		K02230	-2.26578	6.83681	1.77111	0.183266	NOT		K02230	-0.909263	6.83681	0.264481	0.607066	NOT
K02205	0.196437	7.31317	0.0245744	0.875434	NOT		K02205	-0.909263	7.31317	0.301064	0.583225	NOT		K02233	0.337085	7.36131	0.0742312	0.785277	NOT		K02233	-0.909263	7.36131	0.29878	0.584657	NOT
K02217	1.88325	8.0605	3.08755	0.0789148	NOT		K02217	-0.885427	8.0605	0.268154	0.604581	NOT		K02234	-2.26578	6.83681	1.77111	0.183266	NOT		K02234	-0.909263	6.83681	0.264481	0.607066	NOT
K02221	-2.26578	6.83681	1.77111	0.183266	NOT		K02221	-0.909263	6.83681	0.264481	0.607066	NOT		K02237	-2.26578	6.83681	1.77111	0.183266	NOT		K02237	-0.909263	6.83681	0.264481	0.607066	NOT
K02224	-2.26578	6.83681	1.77111	0.183266	NOT		K02224	-0.909263	6.83681	0.264481	0.607066	NOT		K02238	0.866815	7.56758	0.542463	0.461426	NOT		K02238	-0.909263	7.56758	0.289967	0.59025	NOT
K02225	-2.26578	6.83681	1.77111	0.183266	NOT		K02225	-0.909263	6.83681	0.264481	0.607066	NOT		K02258	0.401137	8.01206	0.0986077	0.753511	NOT		K02258	2.19561	8.01206	3.73421	0.0533284	NOT
K02227	0.812855	7.54475	0.472025	0.492068	NOT		K02227	-0.909263	7.54475	0.290858	0.58968	NOT		K02259	-2.26578	6.83681	1.77111	0.183266	NOT		K02259	-0.909263	6.83681	0.264481	0.607066	NOT
K02229	-2.26578	6.83681	1.77111	0.183266	NOT		K02229	-0.909263	6.83681	0.264481	0.607066	NOT		K02274	-1.47419	9.61877	3.26355	0.0708564	NOT		K02274	1.31781	9.61877	2.72515	0.098801	NOT
K02230	-2.26578	6.83681	1.77111	0.183266	NOT		K02230	-0.909263	6.83681	0.264481	0.607066	NOT		K02275	-0.866899	9.85618	1.37443	0.241072	NOT		K02275	-0.143338	9.85618	0.0325568	0.856814	NOT
K02233	0.337085	7.36131	0.0742312	0.785277	NOT		K02233	-0.909263	7.36131	0.29878	0.584657	NOT		K02276	-1.66627	9.68172	5.427	0.0198415	NOT		K02276	-1.46791	9.68172	3.23906	0.071923	NOT
K02234	-2.26578	6.83681	1.77111	0.183266	NOT		K02234	-0.909263	6.83681	0.264481	0.607066	NOT		K02277	-2.26578	6.83681	1.77111	0.183266	NOT		K02277	-0.909263	6.83681	0.264481	0.607066	NOT
K02237	-2.26578	6.83681	1.77111	0.183266	NOT		K02237	-0.909263	6.83681	0.264481	0.607066	NOT		K02279	-2.26578	6.83681	1.77111	0.183266	NOT		K02279	-0.909263	6.83681	0.264481	0.607066	NOT
K02238	0.866815	7.56758	0.542463	0.461426	NOT		K02238	-0.909263	7.56758	0.289967	0.59025	NOT		K02283	-4.81622	7.47362	24.5204	7.44e-07	DOWN		K02283	-3.4597	7.47362	10.6935	0.00107768	DOWN
K02258	0.401137	8.01206	0.0986077	0.753511	NOT		K02258	2.19561	8.01206	3.73421	0.0533284	NOT		K02291	0.335594	7.36079	0.0735558	0.786232	NOT		K02291	-0.909263	7.36079	0.298804	0.584641	NOT
K02259	-2.26578	6.83681	1.77111	0.183266	NOT		K02259	-0.909263	6.83681	0.264481	0.607066	NOT		K02297	1.02327	8.77162	0.637393	0.424669	NOT		K02297	3.72745	8.77162	11.5884	0.000665472	UP
K02274	-1.47419	9.61877	3.26355	0.0708564	NOT		K02274	1.31781	9.61877	2.72515	0.098801	NOT		K02298	-0.441901	9.90682	0.303652	0.581611	NOT		K02298	1.45122	9.90682	3.16168	0.0754068	NOT
K02275	-0.866899	9.85618	1.37443	0.241072	NOT		K02275	-0.143338	9.85618	0.0325568	0.856814	NOT		K02299	0.925187	8.50706	0.550773	0.458014	NOT		K02299	3.2229	8.50706	8.7607	0.00308295	UP
K02276	-1.66627	9.68172	5.427	0.0198415	NOT		K02276	-1.46791	9.68172	3.23906	0.071923	NOT		K02300	0.808592	8.35567	0.424131	0.514894	NOT		K02300	2.9052	8.35567	7.06738	0.00785871	UP
K02277	-2.26578	6.83681	1.77111	0.183266	NOT		K02277	-0.909263	6.83681	0.264481	0.607066	NOT		K02301	-1.67241	8.65895	3.90077	0.0482831	NOT		K02301	0.704591	8.65895	0.741714	0.389127	NOT
K02279	-2.26578	6.83681	1.77111	0.183266	NOT		K02279	-0.909263	6.83681	0.264481	0.607066	NOT		K02313	3.1711	8.84878	8.66078	0.00325653	UP		K02313	-0.812837	8.84878	0.209836	0.646903	NOT
K02283	-4.81622	7.47362	24.5204	7.43633e-07	DOWN		K02283	-3.4597	7.47362	10.6935	0.00107768	DOWN		K02314	1.09525	7.66846	0.906957	0.340939	NOT		K02314	-0.908416	7.66846	0.286249	0.592643	NOT
K02291	0.335594	7.36079	0.0735558	0.786232	NOT		K02291	-0.909263	7.36079	0.298804	0.584641	NOT		K02315	1.1613	7.69817	1.02936	0.310326	NOT		K02315	-0.905928	7.69817	0.2837	0.594294	NOT
K02297	1.02327	8.77162	0.637393	0.424669	NOT		K02297	3.72745	8.77162	11.5884	0.000665472	UP		K02316	1.25164	7.73986	1.21281	0.270795	NOT		K02316	-0.902993	7.73986	0.280728	0.596233	NOT
K02298	-0.441901	9.90682	0.303652	0.581611	NOT		K02298	1.45122	9.90682	3.16168	0.0754068	NOT		K02335	-1.30007	8.9056	3.62809	0.0568321	NOT		K02335	-4.39421	8.9056	15.3279	9.08e-05	DOWN
K02299	0.925187	8.50706	0.550773	0.458014	NOT		K02299	3.2229	8.50706	8.7607	0.00308295	UP		K02337	2.50693	8.4191	5.69639	0.0170128	NOT		K02337	-0.847456	8.4191	0.244757	0.620799	NOT
K02300	0.808592	8.35567	0.424131	0.514894	NOT		K02300	2.9052	8.35567	7.06738	0.00785871	UP		K02338	1.97002	8.10776	3.41835	0.0644961	NOT		K02338	-0.88129	8.10776	0.26574	0.606212	NOT
K02301	-1.67241	8.65895	3.90077	0.0482831	NOT		K02301	0.704591	8.65895	0.741714	0.389127	NOT		K02339	-2.26578	6.83681	1.77111	0.183266	NOT		K02339	-0.909263	6.83681	0.264481	0.607066	NOT
K02313	3.1711	8.84878	8.66078	0.00325653	UP		K02313	-0.812837	8.84878	0.209836	0.646903	NOT		K02340	-1.78356	8.72567	7.01687	0.00808339	DOWN		K02340	-4.40818	8.72567	16.3304	5.35e-05	DOWN
K02314	1.09525	7.66846	0.906957	0.340939	NOT		K02314	-0.908416	7.66846	0.286249	0.592643	NOT		K02341	-1.59644	6.911	1.00701	0.315636	NOT		K02341	-0.909263	6.911	0.270743	0.602842	NOT
K02315	1.1613	7.69817	1.02936	0.310326	NOT		K02315	-0.905928	7.69817	0.2837	0.594294	NOT		K02342	2.18428	8.47419	3.983	0.0459806	NOT		K02342	1.69709	8.47419	1.7511	0.185759	NOT
K02316	1.25164	7.73986	1.21281	0.270795	NOT		K02316	-0.902993	7.73986	0.280728	0.596233	NOT		K02343	1.85122	8.04301	2.9626	0.0852322	NOT		K02343	-0.886075	8.04301	0.268383	0.604427	NOT
K02335	-1.30007	8.9056	3.62809	0.0568321	NOT		K02335	-4.39421	8.9056	15.3279	9.07885e-05	DOWN		K02344	0.548035	7.4387	0.204003	0.651516	NOT		K02344	-0.909263	7.4387	0.295277	0.586867	NOT
K02337	2.50693	8.4191	5.69639	0.0170128	NOT		K02337	-0.847456	8.4191	0.244757	0.620799	NOT		K02346	0.109637	7.28481	0.00753622	0.930823	NOT		K02346	-0.909263	7.28481	0.302425	0.582375	NOT
K02338	1.97002	8.10776	3.41835	0.0644961	NOT		K02338	-0.88129	8.10776	0.26574	0.606212	NOT		K02355	0.0769594	12.7018	0.0104933	0.918411	NOT		K02355	0.742349	12.7018	0.943518	0.331391	NOT
K02339	-2.26578	6.83681	1.77111	0.183266	NOT		K02339	-0.909263	6.83681	0.264481	0.607066	NOT		K02356	0.312298	11.8927	0.163551	0.685914	NOT		K02356	1.90669	11.8927	5.73994	0.0165961	NOT
K02340	-1.78356	8.72567	7.01687	0.00808339	DOWN		K02340	-4.40818	8.72567	16.3304	5.34805e-05	DOWN		K02357	0.209497	11.1996	0.0783267	0.779582	NOT		K02357	0.0790019	11.1996	0.010026	0.920243	NOT
K02341	-1.59644	6.911	1.00701	0.315636	NOT		K02341	-0.909263	6.911	0.270743	0.602842	NOT		K02358	0.0151009	13.9246	0.000409274	0.98386	NOT		K02358	0.160841	13.9246	0.0456872	0.830748	NOT
K02342	2.18428	8.47419	3.983	0.0459806	NOT		K02342	1.69709	8.47419	1.7511	0.185759	NOT		K02364	-2.26578	6.83681	1.77111	0.183266	NOT		K02364	-0.909263	6.83681	0.264481	0.607066	NOT
K02343	1.85122	8.04301	2.9626	0.0852322	NOT		K02343	-0.886075	8.04301	0.268383	0.604427	NOT		K02372	2.67487	8.52344	6.4185	0.0113043	NOT		K02372	-0.836487	8.52344	0.235346	0.627596	NOT
K02344	0.548035	7.4387	0.204003	0.651516	NOT		K02344	-0.909263	7.4387	0.295277	0.586867	NOT		K02379	-2.26578	6.83681	1.77111	0.183266	NOT		K02379	-0.909263	6.83681	0.264481	0.607066	NOT
K02346	0.109637	7.28481	0.00753622	0.930823	NOT		K02346	-0.909263	7.28481	0.302425	0.582375	NOT		K02386	2.69623	8.53694	6.50847	0.0107465	NOT		K02386	-0.835156	8.53694	0.234055	0.628541	NOT
K02355	0.0769594	12.7018	0.0104933	0.918411	NOT		K02355	0.742349	12.7018	0.943518	0.331391	NOT		K02387	3.86196	9.85071	11.4966	0.00069913	UP		K02387	3.90725	9.85071	10.6479	0.00110457	UP
K02356	0.312298	11.8927	0.163551	0.685914	NOT		K02356	1.90669	11.8927	5.73994	0.0165961	NOT		K02388	1.84852	8.19476	2.86227	0.0907014	NOT		K02388	0.920012	8.19476	0.450548	0.502086	NOT
K02357	0.209497	11.1996	0.0783267	0.779582	NOT		K02357	0.0790019	11.1996	0.010026	0.920243	NOT		K02389	1.85159	8.04321	2.964	0.0851585	NOT		K02389	-0.886067	8.04321	0.26838	0.604428	NOT
K02358	0.0151009	13.9246	0.000409274	0.98386	NOT		K02358	0.160841	13.9246	0.0456872	0.830748	NOT		K02390	3.74156	9.43407	11.4127	0.000731377	UP		K02390	2.21678	9.43407	2.70481	0.100068	NOT
K02364	-2.26578	6.83681	1.77111	0.183266	NOT		K02364	-0.909263	6.83681	0.264481	0.607066	NOT		K02391	2.35908	8.33002	5.04843	0.0246634	NOT		K02391	-0.857902	8.33002	0.251769	0.61584	NOT
K02372	2.67487	8.52344	6.4185	0.0113043	NOT		K02372	-0.836487	8.52344	0.235346	0.627596	NOT		K02392	-1.4255	8.57867	4.46949	0.0345225	NOT		K02392	-4.06974	8.57867	13.7434	0.00021034	DOWN
K02379	-2.26578	6.83681	1.77111	0.183266	NOT		K02379	-0.909263	6.83681	0.264481	0.607066	NOT		K02393	1.33314	7.77849	1.39564	0.237474	NOT		K02393	-0.900748	7.77849	0.278592	0.597633	NOT
K02386	2.69623	8.53694	6.50847	0.0107465	NOT		K02386	-0.835156	8.53694	0.234055	0.628541	NOT		K02394	1.83507	8.4937	2.60596	0.106485	NOT		K02394	2.45429	8.4937	4.32305	0.0376172	NOT
K02387	3.86196	9.85071	11.4966	0.00069913	UP		K02387	3.90725	9.85071	10.6479	0.00110457	UP		K02395	-2.26578	6.83681	1.77111	0.183266	NOT		K02395	-0.909263	6.83681	0.264481	0.607066	NOT
K02388	1.84852	8.19476	2.86227	0.0907014	NOT		K02388	0.920012	8.19476	0.450548	0.502086	NOT		K02396	2.9077	9.19117	6.5213	0.0106693	NOT		K02396	3.2956	9.19117	7.62775	0.005755	UP
K02389	1.85159	8.04321	2.964	0.0851585	NOT		K02389	-0.886067	8.04321	0.26838	0.604428	NOT		K02397	2.41036	8.86589	4.42376	0.0354593	NOT		K02397	2.95308	8.86589	6.11448	0.0134194	NOT
K02390	3.74156	9.43407	11.4127	0.000731377	UP		K02390	2.21678	9.43407	2.70481	0.100068	NOT		K02398	5.51956	11.2168	22.631	1.98e-06	UP		K02398	5.29233	11.2168	19.826	8.55e-06	UP
K02391	2.35908	8.33002	5.04843	0.0246634	NOT		K02391	-0.857902	8.33002	0.251769	0.61584	NOT		K02399	2.91318	8.67679	7.4268	0.00643375	UP		K02399	-0.824049	8.67679	0.221109	0.638204	NOT
K02392	-1.4255	8.57867	4.46949	0.0345225	NOT		K02392	-4.06974	8.57867	13.7434	0.00021034	DOWN		K02400	-2.92518	9.63867	13.8407	0.000199742	DOWN		K02400	0.150956	9.63867	0.0392284	0.843	NOT
K02393	1.33314	7.77849	1.39564	0.237474	NOT		K02393	-0.900748	7.77849	0.278592	0.597633	NOT		K02401	-4.13891	8.54877	34.1663	5.17e-09	DOWN		K02401	-4.82828	8.54877	23.1159	1.54e-06	DOWN
K02394	1.83507	8.4937	2.60596	0.106485	NOT		K02394	2.45429	8.4937	4.32305	0.0376172	NOT		K02404	1.49081	7.85562	1.79596	0.180223	NOT		K02404	-0.896542	7.85562	0.274969	0.600026	NOT
K02395	-2.26578	6.83681	1.77111	0.183266	NOT		K02395	-0.909263	6.83681	0.264481	0.607066	NOT		K02405	1.74503	8.55493	2.26533	0.13232	NOT		K02405	2.7715	8.55493	5.76007	0.0164071	NOT
K02396	2.9077	9.19117	6.5213	0.0106693	NOT		K02396	3.2956	9.19117	7.62775	0.005755	UP		K02406	1.82298	12.4513	5.20766	0.0225021	NOT		K02406	2.20425	12.4513	7.31421	0.00684921	UP
K02397	2.41036	8.86589	4.42376	0.0354593	NOT		K02397	2.95308	8.86589	6.11448	0.0134194	NOT		K02407	2.43882	9.59884	4.01621	0.0450837	NOT		K02407	4.58903	9.59884	16.6935	4.42e-05	UP
K02398	5.51956	11.2168	22.631	1.98205e-06	UP		K02398	5.29233	11.2168	19.826	8.54628e-06	UP		K02409	2.03582	8.49053	3.33967	0.0676491	NOT		K02409	2.11722	8.49053	2.98519	0.0840512	NOT
K02399	2.91318	8.67679	7.4268	0.00643375	UP		K02399	-0.824049	8.67679	0.221109	0.638204	NOT		K02410	1.87222	8.05447	3.04415	0.0810498	NOT		K02410	-0.885647	8.05447	0.26823	0.60453	NOT
K02400	-2.92518	9.63867	13.8407	0.000199742	DOWN		K02400	0.150956	9.63867	0.0392284	0.843	NOT		K02412	1.93223	8.08722	3.27663	0.070294	NOT		K02412	-0.883578	8.08722	0.267149	0.605259	NOT
K02401	-4.13891	8.54877	34.1663	5.16961e-09	DOWN		K02401	-4.82828	8.54877	23.1159	1.54075e-06	DOWN		K02413	1.038	7.64271	0.805807	0.369378	NOT		K02413	-0.909263	7.64271	0.287515	0.591826	NOT
K02404	1.49081	7.85562	1.79596	0.180223	NOT		K02404	-0.896542	7.85562	0.274969	0.600026	NOT		K02414	0.997222	7.62444	0.737445	0.390495	NOT		K02414	-0.909263	7.62444	0.288095	0.591452	NOT
K02405	1.74503	8.55493	2.26533	0.13232	NOT		K02405	2.7715	8.55493	5.76007	0.0164071	NOT		K02415	2.88266	9.14847	6.43432	0.0112041	NOT		K02415	3.19182	9.14847	7.07215	0.00783781	UP
K02406	1.82298	12.4513	5.20766	0.0225021	NOT		K02406	2.20425	12.4513	7.31421	0.00684921	UP		K02416	2.36379	8.33282	5.06866	0.0243773	NOT		K02416	-0.857556	8.33282	0.251543	0.615999	NOT
K02407	2.43882	9.59884	4.01621	0.0450837	NOT		K02407	4.58903	9.59884	16.6935	4.41702e-05	UP		K02417	0.427816	7.39383	0.12158	0.727332	NOT		K02417	-0.909263	7.39383	0.297294	0.585592	NOT
K02409	2.03582	8.49053	3.33967	0.0676491	NOT		K02409	2.11722	8.49053	2.98519	0.0840512	NOT		K02418	-0.400631	7.1383	0.0865958	0.768555	NOT		K02418	-0.909263	7.1383	0.291652	0.589172	NOT
K02410	1.87222	8.05447	3.04415	0.0810498	NOT		K02410	-0.885647	8.05447	0.26823	0.60453	NOT		K02419	1.51365	7.86697	1.85805	0.172871	NOT		K02419	-0.895712	7.86697	0.274297	0.600472	NOT
K02412	1.93223	8.08722	3.27663	0.070294	NOT		K02412	-0.883578	8.08722	0.267149	0.605259	NOT		K02420	-2.26578	7.32179	2.01333	0.155945	NOT		K02420	1.33015	7.32179	1.20885	0.271578	NOT
K02413	1.038	7.64271	0.805807	0.369378	NOT		K02413	-0.909263	7.64271	0.287515	0.591826	NOT		K02421	1.80548	8.01826	2.79041	0.0948518	NOT		K02421	-0.887054	8.01826	0.268773	0.604164	NOT
K02414	0.997222	7.62444	0.737445	0.390495	NOT		K02414	-0.909263	7.62444	0.288095	0.591452	NOT		K02422	-2.25983	8.21293	1.8937	0.168807	NOT		K02422	3.18588	8.21293	9.57915	0.00197179	UP
K02415	2.88266	9.14847	6.43432	0.0112041	NOT		K02415	3.19182	9.14847	7.07215	0.00783781	UP		K02424	-2.25623	8.44399	1.88276	0.170042	NOT		K02424	3.62574	8.44399	12.4357	0.000422524	UP
K02416	2.36379	8.33282	5.06866	0.0243773	NOT		K02416	-0.857556	8.33282	0.251543	0.615999	NOT		K02427	0.771554	7.52756	0.421867	0.516017	NOT		K02427	-0.909263	7.52756	0.291531	0.58925	NOT
K02417	0.427816	7.39383	0.12158	0.727332	NOT		K02417	-0.909263	7.39383	0.297294	0.585592	NOT		K02428	0.406654	7.38615	0.109423	0.740807	NOT		K02428	-0.909263	7.38615	0.297645	0.585371	NOT
K02418	-0.400631	7.1383	0.0865958	0.768555	NOT		K02418	-0.909263	7.1383	0.291652	0.589172	NOT		K02433	-0.0875817	7.22417	0.00463783	0.945706	NOT		K02433	-0.909263	7.22417	0.305035	0.580752	NOT
K02419	1.51365	7.86697	1.85805	0.172871	NOT		K02419	-0.895712	7.86697	0.274297	0.600472	NOT		K02435	-0.118118	7.21524	0.00838844	0.927026	NOT		K02435	-0.909263	7.21524	0.305416	0.580515	NOT
K02420	-2.26578	7.32179	2.01333	0.155945	NOT		K02420	1.33015	7.32179	1.20885	0.271578	NOT		K02437	1.48384	7.85217	1.77729	0.182504	NOT		K02437	-0.896803	7.85217	0.275179	0.599886	NOT
K02421	1.80548	8.01826	2.79041	0.0948518	NOT		K02421	-0.887054	8.01826	0.268773	0.604164	NOT		K02438	-2.26578	6.83681	1.77111	0.183266	NOT		K02438	-0.909263	6.83681	0.264481	0.607066	NOT
K02422	-2.25983	8.21293	1.8937	0.168807	NOT		K02422	3.18588	8.21293	9.57915	0.00197179	UP		K02439	1.9868	8.11695	3.48239	0.0620454	NOT		K02439	-0.880279	8.11695	0.265128	0.606627	NOT
K02424	-2.25623	8.44399	1.88276	0.170042	NOT		K02424	3.62574	8.44399	12.4357	0.000422524	UP		K02441	1.23404	7.73162	1.17526	0.27834	NOT		K02441	-0.903472	7.73162	0.281184	0.595934	NOT
K02427	0.771554	7.52756	0.421867	0.516017	NOT		K02427	-0.909263	7.52756	0.291531	0.58925	NOT		K02446	1.25805	7.74287	1.22666	0.268076	NOT		K02446	-0.902821	7.74287	0.280563	0.596341	NOT
K02428	0.406654	7.38615	0.109423	0.740807	NOT		K02428	-0.909263	7.38615	0.297645	0.585371	NOT		K02452	2.31836	8.30597	4.87301	0.0272957	NOT		K02452	-0.860842	8.30597	0.253631	0.614537	NOT
K02433	-0.0875817	7.22417	0.00463783	0.945706	NOT		K02433	-0.909263	7.22417	0.305035	0.580752	NOT		K02453	2.52022	8.42724	5.75525	0.0164521	NOT		K02453	-0.846555	8.42724	0.244104	0.621265	NOT
K02435	-0.118118	7.21524	0.00838844	0.927026	NOT		K02435	-0.909263	7.21524	0.305416	0.580515	NOT		K02454	2.09806	8.17878	3.9215	0.0476915	NOT		K02454	-0.87353	8.17878	0.261073	0.609392	NOT
K02437	1.48384	7.85217	1.77729	0.182504	NOT		K02437	-0.896803	7.85217	0.275179	0.599886	NOT		K02455	1.25044	7.73929	1.21021	0.271309	NOT		K02455	-0.903026	7.73929	0.280759	0.596213	NOT
K02438	-2.26578	6.83681	1.77111	0.183266	NOT		K02438	-0.909263	6.83681	0.264481	0.607066	NOT		K02456	0.343673	7.36364	0.0772545	0.781057	NOT		K02456	-0.909263	7.36364	0.298674	0.584723	NOT
K02439	1.9868	8.11695	3.48239	0.0620454	NOT		K02439	-0.880279	8.11695	0.265128	0.606627	NOT		K02457	0.740939	7.51497	0.386743	0.534026	NOT		K02457	-0.909263	7.51497	0.292024	0.588935	NOT
K02441	1.23404	7.73162	1.17526	0.27834	NOT		K02441	-0.903472	7.73162	0.281184	0.595934	NOT		K02458	-0.435839	7.12941	0.101064	0.750561	NOT		K02458	-0.909263	7.12941	0.289798	0.590358	NOT
K02446	1.25805	7.74287	1.22666	0.268076	NOT		K02446	-0.902821	7.74287	0.280563	0.596341	NOT		K02460	1.30055	7.76295	1.3208	0.250467	NOT		K02460	-0.901671	7.76295	0.279465	0.59706	NOT
K02452	2.31836	8.30597	4.87301	0.0272957	NOT		K02452	-0.860842	8.30597	0.253631	0.614537	NOT		K02461	1.76714	7.99771	2.65227	0.103424	NOT		K02461	-0.887931	7.99771	0.269226	0.60386	NOT
K02453	2.52022	8.42724	5.75525	0.0164521	NOT		K02453	-0.846555	8.42724	0.244104	0.621265	NOT		K02462	-0.198584	7.19229	0.0231172	0.879155	NOT		K02462	-0.909263	7.19229	0.303173	0.581909	NOT
K02454	2.09806	8.17878	3.9215	0.0476915	NOT		K02454	-0.87353	8.17878	0.261073	0.609392	NOT		K02469	3.68325	9.75558	10.4229	0.00124739	UP		K02469	3.89674	9.75558	10.715	0.00106524	UP
K02455	1.25044	7.73929	1.21021	0.271309	NOT		K02455	-0.903026	7.73929	0.280759	0.596213	NOT		K02470	1.2319	8.4325	1.05902	0.303456	NOT		K02470	2.856	8.4325	6.55765	0.0104536	NOT
K02456	0.343673	7.36364	0.0772545	0.781057	NOT		K02456	-0.909263	7.36364	0.298674	0.584723	NOT		K02471	-2.26578	6.83681	1.77111	0.183266	NOT		K02471	-0.909263	6.83681	0.264481	0.607066	NOT
K02457	0.740939	7.51497	0.386743	0.534026	NOT		K02457	-0.909263	7.51497	0.292024	0.588935	NOT		K02474	-2.26578	6.83681	1.77111	0.183266	NOT		K02474	-0.909263	6.83681	0.264481	0.607066	NOT
K02458	-0.435839	7.12941	0.101064	0.750561	NOT		K02458	-0.909263	7.12941	0.289798	0.590358	NOT		K02482	-2.26578	6.83681	1.77111	0.183266	NOT		K02482	-0.909263	6.83681	0.264481	0.607066	NOT
K02460	1.30055	7.76295	1.3208	0.250467	NOT		K02460	-0.901671	7.76295	0.279465	0.59706	NOT		K02483	-0.278032	9.02985	0.151924	0.69671	NOT		K02483	-3.95263	9.02985	11.0728	0.000878229	DOWN
K02461	1.76714	7.99771	2.65227	0.103424	NOT		K02461	-0.887931	7.99771	0.269226	0.60386	NOT		K02484	-2.26578	6.83681	1.77111	0.183266	NOT		K02484	-0.909263	6.83681	0.264481	0.607066	NOT
K02462	-0.198584	7.19229	0.0231172	0.879155	NOT		K02462	-0.909263	7.19229	0.303173	0.581909	NOT		K02487	-2.26578	6.83681	1.77111	0.183266	NOT		K02487	-0.909263	6.83681	0.264481	0.607066	NOT
K02469	3.68325	9.75558	10.4229	0.00124739	UP		K02469	3.89674	9.75558	10.715	0.00106524	UP		K02488	1.14523	7.69086	0.998579	0.317671	NOT		K02488	-0.906448	7.69086	0.284253	0.593936	NOT
K02470	1.2319	8.4325	1.05902	0.303456	NOT		K02470	2.856	8.4325	6.55765	0.0104536	NOT		K02491	0.688695	7.4938	0.33079	0.565203	NOT		K02491	-0.909263	7.4938	0.292887	0.588385	NOT
K02471	-2.26578	6.83681	1.77111	0.183266	NOT		K02471	-0.909263	6.83681	0.264481	0.607066	NOT		K02492	0.897125	7.58058	0.584583	0.444534	NOT		K02492	-0.909263	7.58058	0.289491	0.590555	NOT
K02474	-2.26578	6.83681	1.77111	0.183266	NOT		K02474	-0.909263	6.83681	0.264481	0.607066	NOT		K02493	1.07002	7.65722	0.862278	0.353118	NOT		K02493	-0.909263	7.65722	0.287142	0.592066	NOT
K02482	-2.26578	6.83681	1.77111	0.183266	NOT		K02482	-0.909263	6.83681	0.264481	0.607066	NOT		K02495	-2.26578	6.83681	1.77111	0.183266	NOT		K02495	-0.909263	6.83681	0.264481	0.607066	NOT
K02483	-0.278032	9.02985	0.151924	0.69671	NOT		K02483	-3.95263	9.02985	11.0728	0.000878229	DOWN		K02496	0.431513	7.39518	0.123775	0.724981	NOT		K02496	-0.909263	7.39518	0.297233	0.585631	NOT
K02484	-2.26578	6.83681	1.77111	0.183266	NOT		K02484	-0.909263	6.83681	0.264481	0.607066	NOT		K02498	2.76709	8.5821	6.8031	0.00910942	UP		K02498	-0.831322	8.5821	0.229622	0.631811	NOT
K02487	-2.26578	6.83681	1.77111	0.183266	NOT		K02487	-0.909263	6.83681	0.264481	0.607066	NOT		K02500	1.6038	8.50201	1.89641	0.168502	NOT		K02500	2.74984	8.50201	5.77318	0.0162852	NOT
K02488	1.14523	7.69086	0.998579	0.317671	NOT		K02488	-0.906448	7.69086	0.284253	0.593936	NOT		K02501	0.177831	7.307	0.0200721	0.887338	NOT		K02501	-0.909263	7.307	0.301359	0.58304	NOT
K02491	0.688695	7.4938	0.33079	0.565203	NOT		K02491	-0.909263	7.4938	0.292887	0.588385	NOT		K02502	-5.18248	8.58863	26.4065	2.8e-07	DOWN		K02502	0.181655	8.58863	0.0579064	0.80984	NOT
K02492	0.897125	7.58058	0.584583	0.444534	NOT		K02492	-0.909263	7.58058	0.289491	0.590555	NOT		K02503	-2.11235	8.60126	10.0563	0.00152147	DOWN		K02503	-4.39602	8.60126	17.0717	3.62e-05	DOWN
K02493	1.07002	7.65722	0.862278	0.353118	NOT		K02493	-0.909263	7.65722	0.287142	0.592066	NOT		K02518	0.372536	8.57495	0.078417	0.779458	NOT		K02518	3.55639	8.57495	11.0642	0.000882324	UP
K02495	-2.26578	6.83681	1.77111	0.183266	NOT		K02495	-0.909263	6.83681	0.264481	0.607066	NOT		K02519	0.65469	11.0277	0.700284	0.402702	NOT		K02519	1.49791	11.0277	3.42243	0.064337	NOT
K02496	0.431513	7.39518	0.123775	0.724981	NOT		K02496	-0.909263	7.39518	0.297233	0.585631	NOT		K02520	2.75208	12.476	11.31	0.000772918	UP		K02520	0.223399	12.476	0.0724563	0.787797	NOT
K02498	2.76709	8.5821	6.8031	0.00910942	UP		K02498	-0.831322	8.5821	0.229622	0.631811	NOT		K02523	2.7495	9.08579	5.80632	0.0159812	NOT		K02523	3.18821	9.08579	7.12905	0.00759305	UP
K02500	1.6038	8.50201	1.89641	0.168502	NOT		K02500	2.74984	8.50201	5.77318	0.0162852	NOT		K02527	0.710959	7.50277	0.354011	0.55186	NOT		K02527	-0.909263	7.50277	0.292504	0.588629	NOT
K02501	0.177831	7.307	0.0200721	0.887338	NOT		K02501	-0.909263	7.307	0.301359	0.58304	NOT		K02529	2.62392	8.49145	6.2056	0.0127459	NOT		K02529	-0.839722	8.49145	0.238484	0.625311	NOT
K02502	-5.18248	8.58863	26.4065	2.80248e-07	DOWN		K02502	0.181655	8.58863	0.0579064	0.80984	NOT		K02533	1.8994	8.06938	3.15194	0.0758579	NOT		K02533	-0.88511	8.06938	0.268046	0.604653	NOT
K02503	-2.11235	8.60126	10.0563	0.00152147	DOWN		K02503	-4.39602	8.60126	17.0717	3.61996e-05	DOWN		K02535	4.92951	10.4818	18.6567	1.58e-05	UP		K02535	3.93168	10.4818	10.0767	0.0015047	UP
K02518	0.372536	8.57495	0.078417	0.779458	NOT		K02518	3.55639	8.57495	11.0642	0.000882324	UP		K02536	2.58223	8.71378	5.44851	0.0195988	NOT		K02536	1.93289	8.71378	2.20321	0.137745	NOT
K02519	0.65469	11.0277	0.700284	0.402702	NOT		K02519	1.49791	11.0277	3.42243	0.064337	NOT		K02553	3.37996	9.16355	9.4391	0.00212806	UP		K02553	1.87556	9.16355	1.88155	0.17018	NOT
K02520	2.75208	12.476	11.31	0.000772918	UP		K02520	0.223399	12.476	0.0724563	0.787797	NOT		K02556	1.75864	7.99318	2.62229	0.105394	NOT		K02556	-0.888134	7.99318	0.269333	0.603787	NOT
K02523	2.7495	9.08579	5.80632	0.0159812	NOT		K02523	3.18821	9.08579	7.12905	0.00759305	UP		K02557	-0.454467	9.32076	0.309872	0.577767	NOT		K02557	1.18923	9.32076	2.02143	0.155115	NOT
K02527	0.710959	7.50277	0.354011	0.55186	NOT		K02527	-0.909263	7.50277	0.292504	0.588629	NOT		K02558	1.04351	7.6452	0.815317	0.366568	NOT		K02558	-0.909263	7.6452	0.287436	0.591876	NOT
K02529	2.62392	8.49145	6.2056	0.0127459	NOT		K02529	-0.839722	8.49145	0.238484	0.625311	NOT		K02560	1.32659	7.77535	1.38042	0.240048	NOT		K02560	-0.900938	7.77535	0.278771	0.597516	NOT
K02533	1.8994	8.06938	3.15194	0.0758579	NOT		K02533	-0.88511	8.06938	0.268046	0.604653	NOT		K02563	-1.78047	8.77331	6.96378	0.00832659	DOWN		K02563	-4.46168	8.77331	16.6229	4.58e-05	DOWN
K02535	4.92951	10.4818	18.6567	1.57546e-05	UP		K02535	3.93168	10.4818	10.0767	0.0015047	UP		K02565	1.70824	7.96653	2.44939	0.117592	NOT		K02565	-0.889418	7.96653	0.270032	0.603318	NOT
K02536	2.58223	8.71378	5.44851	0.0195988	NOT		K02536	1.93289	8.71378	2.20321	0.137745	NOT		K02567	1.63884	7.93044	2.22578	0.135746	NOT		K02567	-0.891506	7.93044	0.271344	0.602439	NOT
K02553	3.37996	9.16355	9.4391	0.00212806	UP		K02553	1.87556	9.16355	1.88155	0.17018	NOT		K02568	-2.26578	6.83681	1.77111	0.183266	NOT		K02568	-0.909263	6.83681	0.264481	0.607066	NOT
K02556	1.75864	7.99318	2.62229	0.105394	NOT		K02556	-0.888134	7.99318	0.269333	0.603787	NOT		K02569	0.415774	7.38945	0.114578	0.734996	NOT		K02569	-0.909263	7.38945	0.297494	0.585466	NOT
K02557	-0.454467	9.32076	0.309872	0.577767	NOT		K02557	1.18923	9.32076	2.02143	0.155115	NOT		K02570	-0.765177	7.05331	0.283602	0.594358	NOT		K02570	-0.909263	7.05331	0.282748	0.594914	NOT
K02558	1.04351	7.6452	0.815317	0.366568	NOT		K02558	-0.909263	7.6452	0.287436	0.591876	NOT		K02575	0.0572571	7.2682	0.00203567	0.964014	NOT		K02575	-0.909263	7.2682	0.303161	0.581916	NOT
K02560	1.32659	7.77535	1.38042	0.240048	NOT		K02560	-0.900938	7.77535	0.278771	0.597516	NOT		K02600	4.18208	9.80381	13.9811	0.00018538	UP		K02600	2.83827	9.80381	4.76185	0.0291135	NOT
K02563	-1.78047	8.77331	6.96378	0.00832659	DOWN		K02563	-4.46168	8.77331	16.6229	4.58438e-05	DOWN		K02601	1.17762	11.3103	2.25309	0.13337	NOT		K02601	1.35752	11.3103	2.79831	0.0943858	NOT
K02565	1.70824	7.96653	2.44939	0.117592	NOT		K02565	-0.889418	7.96653	0.270032	0.603318	NOT		K02611	-2.26578	6.83681	1.77111	0.183266	NOT		K02611	-0.909263	6.83681	0.264481	0.607066	NOT
K02567	1.63884	7.93044	2.22578	0.135746	NOT		K02567	-0.891506	7.93044	0.271344	0.602439	NOT		K02614	0.877206	7.57202	0.556679	0.455614	NOT		K02614	-0.909263	7.57202	0.289794	0.590361	NOT
K02568	-2.26578	6.83681	1.77111	0.183266	NOT		K02568	-0.909263	6.83681	0.264481	0.607066	NOT		K02617	-2.26578	6.83681	1.77111	0.183266	NOT		K02617	-0.909263	6.83681	0.264481	0.607066	NOT
K02569	0.415774	7.38945	0.114578	0.734996	NOT		K02569	-0.909263	7.38945	0.297494	0.585466	NOT		K02618	-2.26578	6.83681	1.77111	0.183266	NOT		K02618	-0.909263	6.83681	0.264481	0.607066	NOT
K02570	-0.765177	7.05331	0.283602	0.594358	NOT		K02570	-0.909263	7.05331	0.282748	0.594914	NOT		K02619	1.43532	7.82817	1.64843	0.199194	NOT		K02619	-0.898141	7.82817	0.276281	0.599157	NOT
K02575	0.0572571	7.2682	0.00203567	0.964014	NOT		K02575	-0.909263	7.2682	0.303161	0.581916	NOT		K02621	1.7053	7.96499	2.43956	0.118331	NOT		K02621	-0.889498	7.96499	0.270077	0.603288	NOT
K02600	4.18208	9.80381	13.9811	0.00018538	UP		K02600	2.83827	9.80381	4.76185	0.0291135	NOT		K02622	0.703881	7.49991	0.34653	0.556094	NOT		K02622	-0.909263	7.49991	0.292623	0.588553	NOT
K02601	1.17762	11.3103	2.25309	0.13337	NOT		K02601	1.35752	11.3103	2.79831	0.0943858	NOT		K02624	-2.26578	6.83681	1.77111	0.183266	NOT		K02624	-0.909263	6.83681	0.264481	0.607066	NOT
K02611	-2.26578	6.83681	1.77111	0.183266	NOT		K02611	-0.909263	6.83681	0.264481	0.607066	NOT		K02650	-3.6024	11.9953	19.3312	1.11e-05	DOWN		K02650	-0.18606	11.9953	0.061344	0.804388	NOT
K02614	0.877206	7.57202	0.556679	0.455614	NOT		K02614	-0.909263	7.57202	0.289794	0.590361	NOT		K02653	-2.26578	6.83681	1.77111	0.183266	NOT		K02653	-0.909263	6.83681	0.264481	0.607066	NOT
K02617	-2.26578	6.83681	1.77111	0.183266	NOT		K02617	-0.909263	6.83681	0.264481	0.607066	NOT		K02656	2.37366	8.33868	5.11113	0.0237878	NOT		K02656	-0.856835	8.33868	0.251072	0.616329	NOT
K02618	-2.26578	6.83681	1.77111	0.183266	NOT		K02618	-0.909263	6.83681	0.264481	0.607066	NOT		K02657	-2.26578	6.83681	1.77111	0.183266	NOT		K02657	-0.909263	6.83681	0.264481	0.607066	NOT
K02619	1.43532	7.82817	1.64843	0.199194	NOT		K02619	-0.898141	7.82817	0.276281	0.599157	NOT		K02660	-2.26578	6.83681	1.77111	0.183266	NOT		K02660	-0.909263	6.83681	0.264481	0.607066	NOT
K02621	1.7053	7.96499	2.43956	0.118331	NOT		K02621	-0.889498	7.96499	0.270077	0.603288	NOT		K02662	-5.4796	7.84443	39.1802	3.97e-10	DOWN		K02662	-4.11306	7.84443	17.903	2.34e-05	DOWN
K02622	0.703881	7.49991	0.34653	0.556094	NOT		K02622	-0.909263	7.49991	0.292623	0.588553	NOT		K02663	-2.26578	6.83681	1.77111	0.183266	NOT		K02663	-0.909263	6.83681	0.264481	0.607066	NOT
K02624	-2.26578	6.83681	1.77111	0.183266	NOT		K02624	-0.909263	6.83681	0.264481	0.607066	NOT		K02667	-1.22693	7.51984	0.686675	0.407311	NOT		K02667	1.5944	7.51984	1.82552	0.176679	NOT
K02650	-3.6024	11.9953	19.3312	1.1069e-05	DOWN		K02650	-0.18606	11.9953	0.061344	0.804388	NOT		K02670	-0.606814	7.08834	0.186416	0.665923	NOT		K02670	-0.909263	7.08834	0.285959	0.59283	NOT
K02653	-2.26578	6.83681	1.77111	0.183266	NOT		K02653	-0.909263	6.83681	0.264481	0.607066	NOT		K02673	0.101912	7.28234	0.00650261	0.93573	NOT		K02673	-0.909263	7.28234	0.302544	0.5823	NOT
K02656	2.37366	8.33868	5.11113	0.0237878	NOT		K02656	-0.856835	8.33868	0.251072	0.616329	NOT		K02674	-2.26578	6.83681	1.77111	0.183266	NOT		K02674	-0.909263	6.83681	0.264481	0.607066	NOT
K02657	-2.26578	6.83681	1.77111	0.183266	NOT		K02657	-0.909263	6.83681	0.264481	0.607066	NOT		K02686	-2.26578	6.83681	1.77111	0.183266	NOT		K02686	-0.909263	6.83681	0.264481	0.607066	NOT
K02660	-2.26578	6.83681	1.77111	0.183266	NOT		K02660	-0.909263	6.83681	0.264481	0.607066	NOT		K02687	2.45293	8.61853	4.98033	0.0256524	NOT		K02687	1.765	8.61853	1.82566	0.176662	NOT
K02662	-5.4796	7.84443	39.1802	3.97437e-10	DOWN		K02662	-4.11306	7.84443	17.903	2.33905e-05	DOWN		K02703	-5.46301	7.83378	38.7498	4.95e-10	DOWN		K02703	-4.0969	7.83378	17.6985	2.6e-05	DOWN
K02663	-2.26578	6.83681	1.77111	0.183266	NOT		K02663	-0.909263	6.83681	0.264481	0.607066	NOT		K02742	0.544374	7.43731	0.201148	0.653802	NOT		K02742	-0.909263	7.43731	0.295338	0.586829	NOT
K02667	-1.22693	7.51984	0.686675	0.407311	NOT		K02667	1.5944	7.51984	1.82552	0.176679	NOT		K02768	0.975678	7.61488	0.702773	0.401868	NOT		K02768	-0.909263	7.61488	0.288398	0.591257	NOT
K02670	-0.606814	7.08834	0.186416	0.665923	NOT		K02670	-0.909263	7.08834	0.285959	0.59283	NOT		K02769	1.03101	8.00619	0.754404	0.3851	NOT		K02769	1.63999	8.00619	1.78935	0.181027	NOT
K02673	0.101912	7.28234	0.00650261	0.93573	NOT		K02673	-0.909263	7.28234	0.302544	0.5823	NOT		K02777	5.57927	10.8477	23.771	1.1e-06	UP		K02777	3.40014	10.8477	6.8298	0.0089743	UP
K02674	-2.26578	6.83681	1.77111	0.183266	NOT		K02674	-0.909263	6.83681	0.264481	0.607066	NOT		K02778	2.64631	8.50548	6.2989	0.0120922	NOT		K02778	-0.83829	8.50548	0.237094	0.62632	NOT
K02686	-2.26578	6.83681	1.77111	0.183266	NOT		K02686	-0.909263	6.83681	0.264481	0.607066	NOT		K02784	-2.26475	7.74659	1.90512	0.167528	NOT		K02784	2.25113	7.74659	4.23703	0.0395693	NOT
K02687	2.45293	8.61853	4.98033	0.0256524	NOT		K02687	1.765	8.61853	1.82566	0.176662	NOT		K02790	0.917122	7.58923	0.613463	0.4335	NOT		K02790	-0.909263	7.58923	0.289215	0.590732	NOT
K02703	-5.46301	7.83378	38.7498	4.95167e-10	DOWN		K02703	-4.0969	7.83378	17.6985	2.60399e-05	DOWN		K02803	3.02746	8.75227	7.95029	0.00481456	UP		K02803	-0.818784	8.75227	0.215546	0.642462	NOT
K02742	0.544374	7.43731	0.201148	0.653802	NOT		K02742	-0.909263	7.43731	0.295338	0.586829	NOT		K02806	1.80377	8.27507	2.65375	0.103328	NOT		K02806	1.54152	8.27507	1.46467	0.226208	NOT
K02768	0.975678	7.61488	0.702773	0.401868	NOT		K02768	-0.909263	7.61488	0.288398	0.591257	NOT		K02823	-0.0765922	7.22741	0.00355417	0.952462	NOT		K02823	-0.909263	7.22741	0.304896	0.580838	NOT
K02769	1.03101	8.00619	0.754404	0.3851	NOT		K02769	1.63999	8.00619	1.78935	0.181027	NOT		K02824	-2.26578	6.83681	1.77111	0.183266	NOT		K02824	-0.909263	6.83681	0.264481	0.607066	NOT
K02778	2.64631	8.50548	6.2989	0.0120922	NOT		K02778	-0.83829	8.50548	0.237094	0.62632	NOT		K02825	0.477921	7.41229	0.153135	0.695563	NOT		K02825	-0.909263	7.41229	0.296454	0.586122	NOT
K02784	-2.26475	7.74659	1.90512	0.167528	NOT		K02784	2.25113	7.74659	4.23703	0.0395693	NOT		K02834	3.07291	8.78261	8.16891	0.00426758	UP		K02834	-0.816803	8.78261	0.213606	0.643963	NOT
K02790	0.917122	7.58923	0.613463	0.4335	NOT		K02790	-0.909263	7.58923	0.289215	0.590732	NOT		K02835	0.580066	7.451	0.229923	0.631588	NOT		K02835	-0.909263	7.451	0.294742	0.587206	NOT
K02803	3.02746	8.75227	7.95029	0.00481456	UP		K02803	-0.818784	8.75227	0.215546	0.642462	NOT		K02836	2.58024	8.46426	6.02447	0.0141206	NOT		K02836	-0.842558	8.46426	0.241222	0.623332	NOT
K02806	1.80377	8.27507	2.65375	0.103328	NOT		K02806	1.54152	8.27507	1.46467	0.226208	NOT		K02837	2.18096	8.2259	4.26564	0.0389085	NOT		K02837	-0.868549	8.2259	0.258119	0.611423	NOT
K02823	-0.0765922	7.22741	0.00355417	0.952462	NOT		K02823	-0.909263	7.22741	0.304896	0.580838	NOT		K02838	0.313272	8.96847	0.169343	0.680702	NOT		K02838	-1.7434	8.96847	2.77628	0.0956921	NOT
K02824	-2.26578	6.83681	1.77111	0.183266	NOT		K02824	-0.909263	6.83681	0.264481	0.607066	NOT		K02843	2.45849	8.38962	5.48405	0.0192044	NOT		K02843	-0.85079	8.38962	0.24717	0.619083	NOT
K02825	0.477921	7.41229	0.153135	0.695563	NOT		K02825	-0.909263	7.41229	0.296454	0.586122	NOT		K02844	-2.26578	6.83681	1.77111	0.183266	NOT		K02844	-0.909263	6.83681	0.264481	0.607066	NOT
K02834	3.07291	8.78261	8.16891	0.00426758	UP		K02834	-0.816803	8.78261	0.213606	0.643963	NOT		K02848	-0.0216719	7.24386	0.000287486	0.986472	NOT		K02848	-0.909263	7.24386	0.304196	0.581273	NOT
K02835	0.580066	7.451	0.229923	0.631588	NOT		K02835	-0.909263	7.451	0.294742	0.587206	NOT		K02854	0.847871	7.55952	0.517092	0.472096	NOT		K02854	-0.909263	7.55952	0.290282	0.590048	NOT
K02836	2.58024	8.46426	6.02447	0.0141206	NOT		K02836	-0.842558	8.46426	0.241222	0.623332	NOT		K02858	2.44214	8.37973	5.41111	0.0200228	NOT		K02858	-0.851934	8.37973	0.247903	0.618563	NOT
K02837	2.18096	8.2259	4.26564	0.0389085	NOT		K02837	-0.868549	8.2259	0.258119	0.611423	NOT		K02860	-1.96631	9.93863	5.02753	0.0249627	NOT		K02860	2.0549	9.93863	6.37012	0.0116165	NOT
K02838	0.313272	8.96847	0.169343	0.680702	NOT		K02838	-1.7434	8.96847	2.77628	0.0956921	NOT		K02863	0.911482	13.1982	1.45158	0.228294	NOT		K02863	0.635854	13.1982	0.693182	0.405098	NOT
K02843	2.45849	8.38962	5.48405	0.0192044	NOT		K02843	-0.85079	8.38962	0.24717	0.619083	NOT		K02864	1.42509	14.0739	3.46803	0.0625861	NOT		K02864	0.978635	14.0739	1.64221	0.200043	NOT
K02844	-2.26578	6.83681	1.77111	0.183266	NOT		K02844	-0.909263	6.83681	0.264481	0.607066	NOT		K02867	0.344849	12.5399	0.207386	0.648831	NOT		K02867	1.11669	12.5399	2.08641	0.148637	NOT
K02848	-0.0216719	7.24386	0.000287486	0.986472	NOT		K02848	-0.909263	7.24386	0.304196	0.581273	NOT		K02871	2.54763	14.3647	10.2356	0.00138057	UP		K02871	0.665859	14.3647	0.751645	0.385971	NOT
K02854	0.847871	7.55952	0.517092	0.472096	NOT		K02854	-0.909263	7.55952	0.290282	0.590048	NOT		K02874	2.54844	13.1201	9.80272	0.00174604	UP		K02874	2.54818	13.1201	9.65017	0.00189704	UP
K02858	2.44214	8.37973	5.41111	0.0200228	NOT		K02858	-0.851934	8.37973	0.247903	0.618563	NOT		K02876	0.636235	12.1347	0.68017	0.409542	NOT		K02876	1.83782	12.1347	5.35443	0.0206838	NOT
K02860	-1.96631	9.93863	5.02753	0.0249627	NOT		K02860	2.0549	9.93863	6.37012	0.0116165	NOT		K02878	0.928237	12.3927	1.41908	0.233575	NOT		K02878	2.18386	12.3927	7.36717	0.00665047	UP
K02863	0.911482	13.1982	1.45158	0.228294	NOT		K02863	0.635854	13.1982	0.693182	0.405098	NOT		K02879	-1.56081	12.2651	4.18065	0.0409062	NOT		K02879	0.517915	12.2651	0.467858	0.493985	NOT
K02864	1.42509	14.0739	3.46803	0.0625861	NOT		K02864	0.978635	14.0739	1.64221	0.200043	NOT		K02881	0.199568	12.1756	0.0707055	0.790316	NOT		K02881	0.44464	12.1756	0.334911	0.562791	NOT
K02867	0.344849	12.5399	0.207386	0.648831	NOT		K02867	1.11669	12.5399	2.08641	0.148637	NOT		K02884	1.34967	13.1084	3.09167	0.0787156	NOT		K02884	1.09811	13.1084	2.01597	0.155674	NOT
K02871	2.54763	14.3647	10.2356	0.00138057	UP		K02871	0.665859	14.3647	0.751645	0.385971	NOT		K02886	-0.293484	11.8808	0.149032	0.699468	NOT		K02886	1.37562	11.8808	3.13093	0.0768411	NOT
K02874	2.54844	13.1201	9.80272	0.00174604	UP		K02874	2.54818	13.1201	9.65017	0.00189704	UP		K02887	-1.07246	13.039	2.02737	0.15451	NOT		K02887	0.170506	13.039	0.0512801	0.820854	NOT
K02876	0.636235	12.1347	0.68017	0.409542	NOT		K02876	1.83782	12.1347	5.35443	0.0206838	NOT		K02888	-1.12603	12.9557	2.23359	0.135062	NOT		K02888	0.00706943	12.9557	8.78e-05	0.992522	NOT
K02878	0.928237	12.3927	1.41908	0.233575	NOT		K02878	2.18386	12.3927	7.36717	0.00665047	UP		K02890	2.04287	11.6219	6.30553	0.0120471	NOT		K02890	1.81115	11.6219	4.72266	0.029784	NOT
K02879	-1.56081	12.2651	4.18065	0.0409062	NOT		K02879	0.517915	12.2651	0.467858	0.493985	NOT		K02891	2.07604	10.5467	2.52645	0.111974	NOT		K02891	5.88964	10.5467	26.7251	2.38e-07	UP
K02881	0.199568	12.1756	0.0707055	0.790316	NOT		K02881	0.44464	12.1756	0.334911	0.562791	NOT		K02892	1.49551	11.6745	3.38755	0.0657113	NOT		K02892	2.55311	11.6745	9.30286	0.00229214	UP
K02884	1.34967	13.1084	3.09167	0.0787156	NOT		K02884	1.09811	13.1084	2.01597	0.155674	NOT		K02894	3.51045	12.039	7.84896	0.0050918	UP		K02894	7.33465	12.039	38.5148	5.58e-10	UP
K02886	-0.293484	11.8808	0.149032	0.699468	NOT		K02886	1.37562	11.8808	3.13093	0.0768411	NOT		K02895	1.99029	12.3852	6.18195	0.0129173	NOT		K02895	1.89561	12.3852	5.45997	0.0194706	NOT
K02887	-1.07246	13.039	2.02737	0.15451	NOT		K02887	0.170506	13.039	0.0512801	0.820854	NOT		K02897	2.7888	13.099	11.5674	0.000673022	UP		K02897	2.19647	13.099	7.26563	0.00703686	UP
K02888	-1.12603	12.9557	2.23359	0.135062	NOT		K02888	0.00706943	12.9557	8.78363e-05	0.992522	NOT		K02899	-4.78145	8.67859	40.6468	1.88e-10	DOWN		K02899	-5.03474	8.67859	24.4111	7.87e-07	DOWN
K02890	2.04287	11.6219	6.30553	0.0120471	NOT		K02890	1.81115	11.6219	4.72266	0.029784	NOT		K02902	-1.07662	12.1878	2.0588	0.151351	NOT		K02902	-0.1598	12.1878	0.0443956	0.833122	NOT
K02891	2.07604	10.5467	2.52645	0.111974	NOT		K02891	5.88964	10.5467	26.7251	2.3771e-07	UP		K02903	1.7117	10.4228	1.65129	0.198805	NOT		K02903	5.79281	10.4228	26.1097	3.27e-07	UP
K02892	1.49551	11.6745	3.38755	0.0657113	NOT		K02892	2.55311	11.6745	9.30286	0.00229214	UP		K02904	-2.26578	7.47191	1.96768	0.160716	NOT		K02904	1.68641	7.47191	2.11469	0.145914	NOT
K02894	3.51045	12.039	7.84896	0.0050918	UP		K02894	7.33465	12.039	38.5148	5.58356e-10	UP		K02906	0.826421	13.2712	1.19174	0.274997	NOT		K02906	1.09859	13.2712	2.05026	0.152202	NOT
K02895	1.99029	12.3852	6.18195	0.0129173	NOT		K02895	1.89561	12.3852	5.45997	0.0194707	NOT		K02907	-1.14407	9.84865	2.27521	0.131479	NOT		K02907	0.477111	9.84865	0.36733	0.544473	NOT
K02897	2.7888	13.099	11.5674	0.000673022	UP		K02897	2.19647	13.099	7.26563	0.00703686	UP		K02909	2.20029	14.0871	7.85359	0.00507879	UP		K02909	0.619037	14.0871	0.651888	0.419452	NOT
K02899	-4.78145	8.67859	40.6468	1.87972e-10	DOWN		K02899	-5.03474	8.67859	24.4111	7.86946e-07	DOWN		K02911	-4.78063	8.25088	21.5389	3.5e-06	DOWN		K02911	0.0439281	8.25088	0.00313791	0.955329	NOT
K02902	-1.07662	12.1878	2.0588	0.151351	NOT		K02902	-0.1598	12.1878	0.0443956	0.833122	NOT		K02913	-2.24164	11.8621	1.54125	0.214452	NOT		K02913	7.28345	11.8621	38.3383	6.11e-10	UP
K02903	1.7117	10.4228	1.65129	0.198805	NOT		K02903	5.79281	10.4228	26.1097	3.26707e-07	UP		K02916	3.40921	10.466	7.97145	0.00475863	UP		K02916	5.51114	10.466	23.1224	1.54e-06	UP
K02904	-2.26578	7.47191	1.96768	0.160716	NOT		K02904	1.68641	7.47191	2.11469	0.145914	NOT		K02919	-0.906843	7.0243	0.383667	0.535657	NOT		K02919	-0.909263	7.0243	0.280292	0.596518	NOT
K02906	0.826421	13.2712	1.19174	0.274997	NOT		K02906	1.09859	13.2712	2.05026	0.152202	NOT		K02925	-2.26578	6.83681	1.77111	0.183266	NOT		K02925	-0.909263	6.83681	0.264481	0.607066	NOT
K02907	-1.14407	9.84865	2.27521	0.131479	NOT		K02907	0.477111	9.84865	0.36733	0.544473	NOT		K02926	0.5037	12.4892	0.442664	0.50585	NOT		K02926	0.860223	12.4892	1.24204	0.265096	NOT
K02909	2.20029	14.0871	7.85359	0.00507879	UP		K02909	0.619037	14.0871	0.651888	0.419452	NOT		K02931	-0.809561	12.4532	1.14414	0.284797	NOT		K02931	0.936888	12.4532	1.50175	0.220423	NOT
K02911	-4.78063	8.25088	21.5389	3.4979e-06	DOWN		K02911	0.0439281	8.25088	0.00313791	0.955329	NOT		K02933	0.800338	12.3516	1.10078	0.294113	NOT		K02933	1.06953	12.3516	1.88718	0.169542	NOT
K02913	-2.24164	11.8621	1.54125	0.214452	NOT		K02913	7.28345	11.8621	38.3383	6.11041e-10	UP		K02935	1.05093	14.2878	1.92495	0.165334	NOT		K02935	0.717468	14.2878	0.895485	0.344011	NOT
K02916	3.40921	10.466	7.97145	0.00475863	UP		K02916	5.51114	10.466	23.1224	1.53555e-06	UP		K02939	2.08938	13.5308	7.05586	0.00790938	UP		K02939	1.53645	13.5308	3.85605	0.0495862	NOT
K02919	-0.906843	7.0243	0.383667	0.535657	NOT		K02919	-0.909263	7.0243	0.280292	0.596518	NOT		K02945	0.884546	13.24	1.37096	0.241667	NOT		K02945	0.50619	13.24	0.440883	0.506707	NOT
K02925	-2.26578	6.83681	1.77111	0.183266	NOT		K02925	-0.909263	6.83681	0.264481	0.607066	NOT		K02946	2.33395	13.5616	8.63533	0.00330231	UP		K02946	1.54211	13.5616	3.85943	0.0494863	NOT
K02926	0.5037	12.4892	0.442664	0.50585	NOT		K02926	0.860223	12.4892	1.24204	0.265096	NOT		K02948	0.0385313	12.5244	0.00262083	0.959172	NOT		K02948	0.788848	12.5244	1.05817	0.303649	NOT
K02931	-0.809561	12.4532	1.14414	0.284797	NOT		K02931	0.936888	12.4532	1.50175	0.220423	NOT		K02950	2.39617	13.7816	9.12573	0.00252484	UP		K02950	0.990342	13.7816	1.63201	0.201446	NOT
K02933	0.800338	12.3516	1.10078	0.294113	NOT		K02933	1.06953	12.3516	1.88718	0.169542	NOT		K02952	-0.401077	11.815	0.257448	0.611887	NOT		K02952	2.49242	11.815	9.40665	0.00216603	UP
K02935	1.05093	14.2878	1.92495	0.165334	NOT		K02935	0.717468	14.2878	0.895485	0.344011	NOT		K02954	2.59787	11.4323	7.32973	0.00679035	UP		K02954	4.5696	11.4323	22.0978	2.62e-06	UP
K02939	2.08938	13.5308	7.05586	0.00790938	UP		K02939	1.53645	13.5308	3.85605	0.0495862	NOT		K02956	-1.03329	11.6964	1.95173	0.162422	NOT		K02956	-1.58359	11.6964	4.00144	0.0454803	NOT
K02945	0.884546	13.24	1.37096	0.241667	NOT		K02945	0.50619	13.24	0.440883	0.506707	NOT		K02959	-0.53124	10.6889	0.489891	0.483987	NOT		K02959	0.726836	10.6889	0.857831	0.354362	NOT
K02946	2.33395	13.5616	8.63533	0.00330231	UP		K02946	1.54211	13.5616	3.85943	0.0494863	NOT		K02961	-1.72409	12.0044	4.88722	0.027072	NOT		K02961	1.52484	12.0044	3.88047	0.0488701	NOT
K02948	0.0385313	12.5244	0.00262083	0.959172	NOT		K02948	0.788848	12.5244	1.05817	0.303649	NOT		K02963	-2.26406	7.82736	1.89612	0.168535	NOT		K02963	2.41507	7.82736	5.01048	0.0252096	NOT
K02950	2.39617	13.7816	9.12573	0.00252484	UP		K02950	0.990342	13.7816	1.63201	0.201446	NOT		K02965	-2.26578	6.83681	1.77111	0.183266	NOT		K02965	-0.909263	6.83681	0.264481	0.607066	NOT
K02952	-0.401077	11.815	0.257448	0.611887	NOT		K02952	2.49242	11.815	9.40665	0.00216603	UP		K02967	2.27985	13.5689	8.33479	0.0038951	UP		K02967	0.770157	13.5689	0.986906	0.320516	NOT
K02954	2.59787	11.4323	7.32973	0.00679035	UP		K02954	4.5696	11.4323	22.0978	2.61514e-06	UP		K02968	-2.15769	12.7371	7.82449	0.00516117	DOWN		K02968	-1.43828	12.7371	3.47558	0.0623012	NOT
K02956	-1.03329	11.6964	1.95173	0.162422	NOT		K02956	-1.58359	11.6964	4.00144	0.0454803	NOT		K02970	-2.26578	6.83681	1.77111	0.183266	NOT		K02970	-0.909263	6.83681	0.264481	0.607066	NOT
K02959	-0.53124	10.6889	0.489891	0.483987	NOT		K02959	0.726836	10.6889	0.857831	0.354362	NOT		K02982	0.656722	12.3117	0.745148	0.388031	NOT		K02982	1.07467	12.3117	1.91147	0.166821	NOT
K02961	-1.72409	12.0044	4.88722	0.027072	NOT		K02961	1.52484	12.0044	3.88047	0.0488701	NOT		K02986	0.682086	12.5264	0.810058	0.368118	NOT		K02986	0.682038	12.5264	0.781109	0.376817	NOT
K02963	-2.26406	7.82736	1.89612	0.168535	NOT		K02963	2.41507	7.82736	5.01048	0.0252096	NOT		K02988	1.41507	12.3036	3.25673	0.0711518	NOT		K02988	1.83098	12.3036	5.22064	0.0223348	NOT
K02965	-2.26578	6.83681	1.77111	0.183266	NOT		K02965	-0.909263	6.83681	0.264481	0.607066	NOT		K02990	1.60966	12.6777	4.27433	0.0387101	NOT		K02990	1.15237	12.6777	2.15314	0.142301	NOT
K02967	2.27985	13.5689	8.33479	0.0038951	UP		K02967	0.770157	13.5689	0.986906	0.320516	NOT		K02992	2.40821	12.6043	8.88806	0.00287524	UP		K02992	1.4224	12.6043	3.1071	0.0779729	NOT
K02968	-2.15769	12.7371	7.82449	0.00516117	DOWN		K02968	-1.43828	12.7371	3.47558	0.0623012	NOT		K02994	0.605776	12.5902	0.643454	0.422476	NOT		K02994	0.50334	12.5902	0.428609	0.512683	NOT
K02970	-2.26578	6.83681	1.77111	0.183266	NOT		K02970	-0.909263	6.83681	0.264481	0.607066	NOT		K02996	2.20376	13.6276	7.83708	0.00512535	UP		K02996	0.879175	13.6276	1.29057	0.255963	NOT
K02982	0.656722	12.3117	0.745148	0.388031	NOT		K02982	1.07467	12.3117	1.91147	0.166821	NOT		K03040	1.46899	12.8963	3.62417	0.0569658	NOT		K03040	1.00795	12.8963	1.68211	0.194666	NOT
K02986	0.682086	12.5264	0.810058	0.368118	NOT		K02986	0.682038	12.5264	0.781109	0.376817	NOT		K03043	0.494314	12.5238	0.41722	0.518338	NOT		K03043	1.71169	12.5238	4.73567	0.0295596	NOT
K02988	1.41507	12.3036	3.25673	0.0711518	NOT		K02988	1.83098	12.3036	5.22064	0.0223348	NOT		K03046	0.041493	12.4184	0.00303398	0.956074	NOT		K03046	0.874028	12.4184	1.29366	0.255393	NOT
K02990	1.60966	12.6777	4.27433	0.0387101	NOT		K02990	1.15237	12.6777	2.15314	0.142301	NOT		K03060	-2.26578	6.83681	1.77111	0.183266	NOT		K03060	-0.909263	6.83681	0.264481	0.607066	NOT
K02992	2.40821	12.6043	8.88806	0.00287524	UP		K02992	1.4224	12.6043	3.1071	0.0779729	NOT		K03070	-2.30259	11.4817	9.16576	0.00247023	DOWN		K03070	-1.73414	11.4817	4.85153	0.0276375	NOT
K02994	0.605776	12.5902	0.643454	0.422476	NOT		K02994	0.50334	12.5902	0.428609	0.512683	NOT		K03071	2.44204	8.91682	4.51348	0.0336458	NOT		K03071	3.07618	8.91682	6.71765	0.00955603	UP
K02996	2.20376	13.6276	7.83708	0.00512535	UP		K02996	0.879175	13.6276	1.29057	0.255963	NOT		K03072	2.75992	8.5775	6.77309	0.00926376	UP		K03072	-0.831697	8.5775	0.230064	0.631484	NOT
K03040	1.46899	12.8963	3.62417	0.0569658	NOT		K03040	1.00795	12.8963	1.68211	0.194666	NOT		K03073	5.08178	10.5792	19.7694	8.8e-06	UP		K03073	3.92351	10.5792	9.93897	0.00162149	UP
K03043	0.494314	12.5238	0.41722	0.518338	NOT		K03043	1.71169	12.5238	4.73567	0.0295596	NOT		K03074	3.33058	8.95796	9.50903	0.00204852	UP		K03074	-0.806942	8.95796	0.20462	0.651024	NOT
K03046	0.041493	12.4184	0.00303398	0.956074	NOT		K03046	0.874028	12.4184	1.29366	0.255393	NOT		K03075	-0.506004	10.3951	0.393096	0.530687	NOT		K03075	1.8457	10.3951	5.13867	0.0234133	NOT
K03060	-2.26578	6.83681	1.77111	0.183266	NOT		K03060	-0.909263	6.83681	0.264481	0.607066	NOT		K03076	1.22361	12.9287	2.52871	0.111814	NOT		K03076	1.54694	12.9287	3.91001	0.0480184	NOT
K03070	-2.30259	11.4817	9.16576	0.00247023	DOWN		K03070	-1.73414	11.4817	4.85153	0.0276375	NOT		K03086	-0.765257	11.1389	1.08935	0.296632	NOT		K03086	-1.50325	11.1389	3.48719	0.061866	NOT
K03071	2.44204	8.91682	4.51348	0.0336458	NOT		K03071	3.07618	8.91682	6.71765	0.00955603	UP		K03087	-2.26578	6.83681	1.77111	0.183266	NOT		K03087	-0.909263	6.83681	0.264481	0.607066	NOT
K03072	2.75992	8.5775	6.77309	0.00926376	UP		K03072	-0.831697	8.5775	0.230064	0.631484	NOT		K03088	-2.44593	11.138	10.1118	0.00147638	DOWN		K03088	-0.358297	11.138	0.223531	0.63637	NOT
K03073	5.08178	10.5792	19.7694	8.80246e-06	UP		K03073	3.92351	10.5792	9.93897	0.0016215	UP		K03089	3.65164	9.84388	10.0785	0.00150329	UP		K03089	4.19188	9.84388	12.7551	0.00035621	UP
K03074	3.33058	8.95796	9.50903	0.00204852	UP		K03074	-0.806942	8.95796	0.20462	0.651024	NOT		K03092	0.596754	8.93861	0.194847	0.658919	NOT		K03092	4.11664	8.93861	14.4293	0.000146118	UP
K03075	-0.506004	10.3951	0.393096	0.530687	NOT		K03075	1.8457	10.3951	5.13867	0.0234133	NOT		K03098	0.455386	8.34595	0.125032	0.723645	NOT		K03098	3.03663	8.34595	7.99055	0.00470873	UP
K03076	1.22361	12.9287	2.52871	0.111814	NOT		K03076	1.54694	12.9287	3.91001	0.0480184	NOT		K03100	2.36484	8.33345	5.07319	0.0243137	NOT		K03100	-0.857479	8.33345	0.251492	0.616034	NOT
K03086	-0.765257	11.1389	1.08935	0.296632	NOT		K03086	-1.50325	11.1389	3.48719	0.061866	NOT		K03101	2.00198	8.1253	3.54088	0.0598939	NOT		K03101	-0.879363	8.1253	0.264576	0.607002	NOT
K03087	-2.26578	6.83681	1.77111	0.183266	NOT		K03087	-0.909263	6.83681	0.264481	0.607066	NOT		K03106	1.11917	9.46208	2.05949	0.151283	NOT		K03106	-3.4413	9.46208	7.03206	0.00801514	DOWN
K03088	-2.44593	11.138	10.1118	0.00147638	DOWN		K03088	-0.358297	11.138	0.223531	0.63637	NOT		K03110	0.401277	7.3842	0.106443	0.744235	NOT		K03110	-0.909263	7.3842	0.297734	0.585315	NOT
K03089	3.65164	9.84388	10.0785	0.00150329	UP		K03089	4.19188	9.84388	12.7551	0.00035621	UP		K03111	4.74136	9.99847	18.1965	2.01e-05	UP		K03111	-0.76415	9.99847	0.171713	0.6786	NOT
K03092	0.596754	8.93861	0.194847	0.658919	NOT		K03092	4.11664	8.93861	14.4293	0.000146118	UP		K03112	1.68228	8.4313	2.16544	0.141166	NOT		K03112	2.42599	8.4313	4.29488	0.0382451	NOT
K03098	0.455386	8.34595	0.125032	0.723645	NOT		K03098	3.03663	8.34595	7.99055	0.00470873	UP		K03116	-0.581284	9.62719	0.668222	0.413686	NOT		K03116	-2.40164	9.62719	6.69906	0.00965611	DOWN
K03100	2.36484	8.33345	5.07319	0.0243137	NOT		K03100	-0.857479	8.33345	0.251492	0.616034	NOT		K03117	1.05435	7.6501	0.834217	0.361071	NOT		K03117	-0.909263	7.6501	0.287281	0.591976	NOT
K03101	2.00198	8.1253	3.54088	0.0598939	NOT		K03101	-0.879363	8.1253	0.264576	0.607002	NOT		K03118	2.37281	8.33818	5.1075	0.0238376	NOT		K03118	-0.856896	8.33818	0.251112	0.616301	NOT
K03106	1.11917	9.46208	2.05949	0.151283	NOT		K03106	-3.4413	9.46208	7.03206	0.00801514	DOWN		K03119	-2.26578	6.83681	1.77111	0.183266	NOT		K03119	-0.909263	6.83681	0.264481	0.607066	NOT
K03110	0.401277	7.3842	0.106443	0.744235	NOT		K03110	-0.909263	7.3842	0.297734	0.585315	NOT		K03147	-2.26578	6.83681	1.77111	0.183266	NOT		K03147	-0.909263	6.83681	0.264481	0.607066	NOT
K03111	4.74136	9.99847	18.1965	2.00522e-05	UP		K03111	-0.76415	9.99847	0.171713	0.6786	NOT		K03148	-2.26578	6.83681	1.77111	0.183266	NOT		K03148	-0.909263	6.83681	0.264481	0.607066	NOT
K03112	1.68228	8.4313	2.16544	0.141166	NOT		K03112	2.42599	8.4313	4.29488	0.0382451	NOT		K03149	-2.26578	6.83681	1.77111	0.183266	NOT		K03149	-0.909263	6.83681	0.264481	0.607066	NOT
K03116	-0.581284	9.62719	0.668222	0.413686	NOT		K03116	-2.40164	9.62719	6.69906	0.00965611	DOWN		K03151	1.83858	8.28948	2.77083	0.0960181	NOT		K03151	1.5377	8.28948	1.45216	0.228201	NOT
K03117	1.05435	7.6501	0.834217	0.361071	NOT		K03117	-0.909263	7.6501	0.287281	0.591976	NOT		K03152	-1.47393	6.92806	0.882363	0.347571	NOT		K03152	-0.909263	6.92806	0.272173	0.601886	NOT
K03118	2.37281	8.33818	5.1075	0.0238376	NOT		K03118	-0.856896	8.33818	0.251112	0.616301	NOT		K03153	-2.26578	6.83681	1.77111	0.183266	NOT		K03153	-0.909263	6.83681	0.264481	0.607066	NOT
K03119	-2.26578	6.83681	1.77111	0.183266	NOT		K03119	-0.909263	6.83681	0.264481	0.607066	NOT		K03168	2.90728	8.67292	7.40123	0.0065258	UP		K03168	-0.82433	8.67292	0.221438	0.637954	NOT
K03147	-2.26578	6.83681	1.77111	0.183266	NOT		K03147	-0.909263	6.83681	0.264481	0.607066	NOT		K03169	0.886701	7.5761	0.569854	0.450329	NOT		K03169	-0.909263	7.5761	0.289636	0.590462	NOT
K03148	-2.26578	6.83681	1.77111	0.183266	NOT		K03148	-0.909263	6.83681	0.264481	0.607066	NOT		K03177	-1.58698	9.91218	5.02854	0.0249481	NOT		K03177	-3.37533	9.91218	13.1705	0.00028538	DOWN
K03149	-2.26578	6.83681	1.77111	0.183266	NOT		K03149	-0.909263	6.83681	0.264481	0.607066	NOT		K03179	1.6498	7.93609	2.25998	0.132778	NOT		K03179	-0.891154	7.93609	0.271105	0.602599	NOT
K03151	1.83858	8.28948	2.77083	0.0960181	NOT		K03151	1.5377	8.28948	1.45216	0.228201	NOT		K03181	1.73818	7.98232	2.5511	0.110239	NOT		K03181	-0.888638	7.98232	0.269603	0.603606	NOT
K03152	-1.47393	6.92806	0.882363	0.347571	NOT		K03152	-0.909263	6.92806	0.272173	0.601886	NOT		K03182	1.97132	8.10847	3.42328	0.0643036	NOT		K03182	-0.881212	8.10847	0.265692	0.606244	NOT
K03153	-2.26578	6.83681	1.77111	0.183266	NOT		K03153	-0.909263	6.83681	0.264481	0.607066	NOT		K03183	2.48553	8.73138	4.93784	0.0262904	NOT		K03183	2.28129	8.73138	3.29238	0.0696231	NOT
K03168	2.90728	8.67292	7.40123	0.0065258	UP		K03168	-0.82433	8.67292	0.221438	0.637954	NOT		K03185	0.271422	7.3385	0.0475565	0.827374	NOT		K03185	-0.909263	7.3385	0.299853	0.583983	NOT
K03169	0.886701	7.5761	0.569854	0.450329	NOT		K03169	-0.909263	7.5761	0.289636	0.590462	NOT		K03186	-2.26578	6.83681	1.77111	0.183266	NOT		K03186	-0.909263	6.83681	0.264481	0.607066	NOT
K03177	-1.58698	9.91218	5.02854	0.0249481	NOT		K03177	-3.37533	9.91218	13.1705	0.00028538	DOWN		K03188	-2.26578	6.83681	1.77111	0.183266	NOT		K03188	-0.909263	6.83681	0.264481	0.607066	NOT
K03179	1.6498	7.93609	2.25998	0.132778	NOT		K03179	-0.891154	7.93609	0.271105	0.602599	NOT		K03190	-2.26578	6.83681	1.77111	0.183266	NOT		K03190	-0.909263	6.83681	0.264481	0.607066	NOT
K03181	1.73818	7.98232	2.5511	0.110239	NOT		K03181	-0.888638	7.98232	0.269603	0.603606	NOT		K03198	-2.26578	6.83681	1.77111	0.183266	NOT		K03198	-0.909263	6.83681	0.264481	0.607066	NOT
K03182	1.97132	8.10847	3.42328	0.0643036	NOT		K03182	-0.881212	8.10847	0.265692	0.606244	NOT		K03199	-2.26578	6.83681	1.77111	0.183266	NOT		K03199	-0.909263	6.83681	0.264481	0.607066	NOT
K03183	2.48553	8.73138	4.93784	0.0262904	NOT		K03183	2.28129	8.73138	3.29238	0.0696231	NOT		K03203	-2.26578	6.83681	1.77111	0.183266	NOT		K03203	-0.909263	6.83681	0.264481	0.607066	NOT
K03185	0.271422	7.3385	0.0475565	0.827374	NOT		K03185	-0.909263	7.3385	0.299853	0.583983	NOT		K03205	2.8796	8.65484	7.28155	0.00697481	UP		K03205	-0.825664	8.65484	0.222995	0.636774	NOT
K03186	-2.26578	6.83681	1.77111	0.183266	NOT		K03186	-0.909263	6.83681	0.264481	0.607066	NOT		K03206	-2.26578	6.83681	1.77111	0.183266	NOT		K03206	-0.909263	6.83681	0.264481	0.607066	NOT
K03188	-2.26578	6.83681	1.77111	0.183266	NOT		K03188	-0.909263	6.83681	0.264481	0.607066	NOT		K03210	0.935426	9.88701	1.45472	0.227791	NOT		K03210	-0.575084	9.88701	0.389896	0.532364	NOT
K03190	-2.26578	6.83681	1.77111	0.183266	NOT		K03190	-0.909263	6.83681	0.264481	0.607066	NOT		K03216	0.756119	7.5212	0.403942	0.525071	NOT		K03216	-0.909263	7.5212	0.29178	0.58909	NOT
K03198	-2.26578	6.83681	1.77111	0.183266	NOT		K03198	-0.909263	6.83681	0.264481	0.607066	NOT		K03217	2.81155	8.61069	6.99	0.00820557	UP		K03217	-0.829038	8.61069	0.226924	0.633821	NOT
K03199	-2.26578	6.83681	1.77111	0.183266	NOT		K03199	-0.909263	6.83681	0.264481	0.607066	NOT		K03218	2.24042	8.81143	3.76324	0.0524106	NOT		K03218	3.00348	8.81143	6.47548	0.0109477	NOT
K03203	-2.26578	6.83681	1.77111	0.183266	NOT		K03203	-0.909263	6.83681	0.264481	0.607066	NOT		K03269	-2.26578	6.83681	1.77111	0.183266	NOT		K03269	-0.909263	6.83681	0.264481	0.607066	NOT
K03205	2.8796	8.65484	7.28155	0.00697481	UP		K03205	-0.825664	8.65484	0.222995	0.636774	NOT		K03270	-0.179354	7.1977	0.0190112	0.890336	NOT		K03270	-0.909263	7.1977	0.304352	0.581176	NOT
K03206	-2.26578	6.83681	1.77111	0.183266	NOT		K03206	-0.909263	6.83681	0.264481	0.607066	NOT		K03271	-1.23096	8.9276	2.67532	0.101937	NOT		K03271	-0.304451	8.9276	0.137489	0.710796	NOT
K03210	0.935426	9.88701	1.45472	0.227791	NOT		K03210	-0.575084	9.88701	0.389896	0.532364	NOT		K03272	2.55982	8.85713	5.12247	0.0236328	NOT		K03272	2.67546	8.85713	4.75779	0.0291822	NOT
K03216	0.756119	7.5212	0.403942	0.525071	NOT		K03216	-0.909263	7.5212	0.29178	0.58909	NOT		K03273	-2.26578	7.42656	1.98089	0.159319	NOT		K03273	1.58538	7.42656	1.82448	0.176803	NOT
K03217	2.81155	8.61069	6.99	0.00820557	UP		K03217	-0.829038	8.61069	0.226924	0.633821	NOT		K03274	2.84475	8.63217	7.13171	0.0075818	UP		K03274	-0.827374	8.63217	0.224988	0.635273	NOT
K03218	2.24042	8.81143	3.76324	0.0524106	NOT		K03218	3.00348	8.81143	6.47548	0.0109477	NOT		K03282	2.66648	8.84963	5.66436	0.017326	NOT		K03282	2.41769	8.84963	3.69171	0.0547034	NOT
K03269	-2.26578	6.83681	1.77111	0.183266	NOT		K03269	-0.909263	6.83681	0.264481	0.607066	NOT		K03284	1.41581	7.81855	1.59774	0.206244	NOT		K03284	-0.898561	7.81855	0.276633	0.598925	NOT
K03270	-0.179354	7.1977	0.0190112	0.890336	NOT		K03270	-0.909263	7.1977	0.304352	0.581176	NOT		K03285	-0.895425	12.3018	1.3383	0.247353	NOT		K03285	2.03187	12.3018	6.60798	0.0101623	NOT
K03271	-1.23096	8.9276	2.67532	0.101937	NOT		K03271	-0.304451	8.9276	0.137489	0.710796	NOT		K03286	0.28111	13.5153	0.140648	0.707643	NOT		K03286	0.853222	13.5153	1.26225	0.261245	NOT
K03272	2.55982	8.85713	5.12247	0.0236328	NOT		K03272	2.67546	8.85713	4.75779	0.0291822	NOT		K03287	0.344774	7.36403	0.077766	0.780352	NOT		K03287	-0.909263	7.36403	0.298656	0.584735	NOT
K03273	-2.26578	7.42656	1.98089	0.159319	NOT		K03273	1.58538	7.42656	1.82448	0.176803	NOT		K03293	1.51472	7.8675	1.86098	0.172533	NOT		K03293	-0.895674	7.8675	0.274266	0.600492	NOT
K03274	2.84475	8.63217	7.13171	0.0075818	UP		K03274	-0.827374	8.63217	0.224988	0.635273	NOT		K03294	-2.26578	6.83681	1.77111	0.183266	NOT		K03294	-0.909263	6.83681	0.264481	0.607066	NOT
K03282	2.66648	8.84963	5.66436	0.017326	NOT		K03282	2.41769	8.84963	3.69171	0.0547034	NOT		K03296	-2.3463	10.2297	10.1406	0.00145345	DOWN		K03296	-2.01405	10.2297	6.08618	0.0136359	NOT
K03284	1.41581	7.81855	1.59774	0.206244	NOT		K03284	-0.898561	7.81855	0.276633	0.598925	NOT		K03297	0.782744	7.5322	0.43514	0.509488	NOT		K03297	-0.909263	7.5322	0.291349	0.589365	NOT
K03285	-0.895425	12.3018	1.3383	0.247353	NOT		K03285	2.03187	12.3018	6.60798	0.0101623	NOT		K03299	1.8413	8.45552	2.66165	0.102816	NOT		K03299	2.29934	8.45552	3.71893	0.0538187	NOT
K03286	0.28111	13.5153	0.140648	0.707643	NOT		K03286	0.853222	13.5153	1.26225	0.261245	NOT		K03300	-2.26578	7.61415	1.93143	0.164623	NOT		K03300	1.97463	7.61415	3.11032	0.0778188	NOT
K03287	0.344774	7.36403	0.077766	0.780352	NOT		K03287	-0.909263	7.36403	0.298656	0.584735	NOT		K03303	1.12142	7.68015	0.954325	0.328637	NOT		K03303	-0.907386	7.68015	0.285203	0.593319	NOT
K03293	1.51472	7.8675	1.86098	0.172533	NOT		K03293	-0.895674	7.8675	0.274266	0.600492	NOT		K03305	2.08346	8.17057	3.86252	0.0493953	NOT		K03305	-0.874424	8.17057	0.261609	0.609025	NOT
K03294	-2.26578	6.83681	1.77111	0.183266	NOT		K03294	-0.909263	6.83681	0.264481	0.607066	NOT		K03306	3.48782	9.33249	9.83804	0.00171285	UP		K03306	2.58334	9.33249	4.00652	0.0453435	NOT
K03296	-2.3463	10.2297	10.1406	0.00145345	DOWN		K03296	-2.01405	10.2297	6.08618	0.0136359	NOT		K03307	-2.26578	6.83681	1.77111	0.183266	NOT		K03307	-0.909263	6.83681	0.264481	0.607066	NOT
K03297	0.782744	7.5322	0.43514	0.509488	NOT		K03297	-0.909263	7.5322	0.291349	0.589365	NOT		K03308	0.671145	7.48677	0.313108	0.575788	NOT		K03308	-0.909263	7.48677	0.293191	0.588192	NOT
K03299	1.8413	8.45552	2.66165	0.102816	NOT		K03299	2.29934	8.45552	3.71893	0.0538187	NOT		K03309	0.538819	7.43519	0.19686	0.657274	NOT		K03309	-0.909263	7.43519	0.29543	0.58677	NOT
K03300	-2.26578	7.61415	1.93143	0.164623	NOT		K03300	1.97463	7.61415	3.11032	0.0778188	NOT		K03310	2.33623	8.31651	4.95087	0.026093	NOT		K03310	-0.859594	8.31651	0.252868	0.61507	NOT
K03303	1.12142	7.68015	0.954325	0.328637	NOT		K03303	-0.907386	7.68015	0.285203	0.593319	NOT		K03311	1.66466	7.94379	2.30689	0.128823	NOT		K03311	-0.890681	7.94379	0.270785	0.602814	NOT
K03305	2.08346	8.17057	3.86252	0.0493953	NOT		K03305	-0.874424	8.17057	0.261609	0.609025	NOT		K03312	-1.1975	6.97122	0.621753	0.43041	NOT		K03312	-0.909263	6.97122	0.275825	0.599459	NOT
K03306	3.48782	9.33249	9.83804	0.00171285	UP		K03306	2.58334	9.33249	4.00652	0.0453435	NOT		K03313	-0.366861	7.14697	0.0736019	0.786167	NOT		K03313	-0.909263	7.14697	0.293472	0.588012	NOT
K03307	-2.26578	6.83681	1.77111	0.183266	NOT		K03307	-0.909263	6.83681	0.264481	0.607066	NOT		K03314	-0.250826	7.17784	0.0360803	0.849353	NOT		K03314	-0.909263	7.17784	0.300045	0.583863	NOT
K03308	0.671145	7.48677	0.313108	0.575788	NOT		K03308	-0.909263	7.48677	0.293191	0.588192	NOT		K03315	1.02046	7.63482	0.775948	0.378398	NOT		K03315	-0.909263	7.63482	0.287765	0.591664	NOT
K03309	0.538819	7.43519	0.19686	0.657274	NOT		K03309	-0.909263	7.43519	0.29543	0.58677	NOT		K03316	1.71176	7.96838	2.46119	0.116713	NOT		K03316	-0.889324	7.96838	0.269979	0.603354	NOT
K03310	2.33623	8.31651	4.95087	0.026093	NOT		K03310	-0.859594	8.31651	0.252868	0.61507	NOT		K03317	3.36499	8.98177	9.69833	0.00184799	UP		K03317	-0.805748	8.98177	0.203587	0.651848	NOT
K03311	1.66466	7.94379	2.30689	0.128823	NOT		K03311	-0.890681	7.94379	0.270785	0.602814	NOT		K03319	-2.26578	6.83681	1.77111	0.183266	NOT		K03319	-0.909263	6.83681	0.264481	0.607066	NOT
K03312	-1.1975	6.97122	0.621753	0.43041	NOT		K03312	-0.909263	6.97122	0.275825	0.599459	NOT		K03320	1.08224	7.66269	0.883942	0.34714	NOT		K03320	-0.908947	7.66269	0.286784	0.592297	NOT
K03313	-0.366861	7.14697	0.0736019	0.786167	NOT		K03313	-0.909263	7.14697	0.293472	0.588012	NOT		K03321	-1.01684	8.64765	2.18448	0.13943	NOT		K03321	-3.93834	8.64765	12.1308	0.000497427	DOWN
K03314	-0.250826	7.17784	0.0360803	0.849353	NOT		K03314	-0.909263	7.17784	0.300045	0.583863	NOT		K03324	-2.26578	6.83681	1.77111	0.183266	NOT		K03324	-0.909263	6.83681	0.264481	0.607066	NOT
K03315	1.02046	7.63482	0.775948	0.378398	NOT		K03315	-0.909263	7.63482	0.287765	0.591664	NOT		K03327	1.25776	7.74273	1.22604	0.268198	NOT		K03327	-0.902829	7.74273	0.28057	0.596336	NOT
K03316	1.71176	7.96838	2.46119	0.116713	NOT		K03316	-0.889324	7.96838	0.269979	0.603354	NOT		K03328	-2.26578	6.83681	1.77111	0.183266	NOT		K03328	-0.909263	6.83681	0.264481	0.607066	NOT
K03317	3.36499	8.98177	9.69833	0.00184799	UP		K03317	-0.805748	8.98177	0.203587	0.651848	NOT		K03379	1.3994	7.81051	1.55592	0.212283	NOT		K03379	-0.898932	7.81051	0.276943	0.59872	NOT
K03319	-2.26578	6.83681	1.77111	0.183266	NOT		K03319	-0.909263	6.83681	0.264481	0.607066	NOT		K03380	0.708006	7.50158	0.350876	0.553627	NOT		K03380	-0.909263	7.50158	0.292551	0.588599	NOT
K03320	1.08224	7.66269	0.883942	0.34714	NOT		K03320	-0.908947	7.66269	0.286784	0.592297	NOT		K03386	-1.26831	12.1515	2.89063	0.0891177	NOT		K03386	-2.69994	12.1515	10.5994	0.00113384	DOWN
K03321	-1.01684	8.64765	2.18448	0.13943	NOT		K03321	-3.93834	8.64765	12.1308	0.000497427	DOWN		K03387	2.80626	9.02538	6.16966	0.0130073	NOT		K03387	2.87507	9.02538	5.52415	0.0187691	NOT
K03324	-2.26578	6.83681	1.77111	0.183266	NOT		K03324	-0.909263	6.83681	0.264481	0.607066	NOT		K03391	-2.26578	6.83681	1.77111	0.183266	NOT		K03391	-0.909263	6.83681	0.264481	0.607066	NOT
K03327	1.25776	7.74273	1.22604	0.268198	NOT		K03327	-0.902829	7.74273	0.28057	0.596336	NOT		K03402	1.44065	7.8308	1.66244	0.197295	NOT		K03402	-0.89803	7.8308	0.276188	0.599219	NOT
K03328	-2.26578	6.83681	1.77111	0.183266	NOT		K03328	-0.909263	6.83681	0.264481	0.607066	NOT		K03406	3.13155	11.0747	12.9609	0.000319143	UP		K03406	0.000534063	11.0747	2.04e-06	0.998861	NOT
K03379	1.3994	7.81051	1.55592	0.212283	NOT		K03379	-0.898932	7.81051	0.276943	0.59872	NOT		K03407	0.797597	11.1455	0.945827	0.3308	NOT		K03407	2.60037	11.1455	9.52919	0.00202615	UP
K03380	0.708006	7.50158	0.350876	0.553627	NOT		K03380	-0.909263	7.50158	0.292551	0.588599	NOT		K03408	2.37643	8.34034	5.1231	0.0236242	NOT		K03408	-0.856633	8.34034	0.250941	0.616421	NOT
K03386	-1.26831	12.1515	2.89063	0.0891177	NOT		K03386	-2.69994	12.1515	10.5994	0.00113384	DOWN		K03409	2.28095	8.28393	4.70317	0.0301234	NOT		K03409	-0.86289	8.28393	0.254814	0.613713	NOT
K03387	2.80626	9.02538	6.16966	0.0130073	NOT		K03387	2.87507	9.02538	5.52415	0.0187691	NOT		K03412	-2.26351	7.88359	1.89152	0.169052	NOT		K03412	2.53003	7.88359	5.5914	0.0180621	NOT
K03391	-2.26578	6.83681	1.77111	0.183266	NOT		K03391	-0.909263	6.83681	0.264481	0.607066	NOT		K03413	1.46376	10.3975	3.04937	0.0807898	NOT		K03413	1.87872	10.3975	4.59394	0.032102	NOT
K03402	1.44065	7.8308	1.66244	0.197295	NOT		K03402	-0.89803	7.8308	0.276188	0.599219	NOT		K03414	3.042	8.76195	8.01824	0.0046373	UP		K03414	-0.818139	8.76195	0.214874	0.642981	NOT
K03406	3.13155	11.0747	12.9609	0.000319143	UP		K03406	0.000534063	11.0747	2.03865e-06	0.998861	NOT		K03415	3.98084	10.0555	11.9982	0.000534067	UP		K03415	4.33556	10.0555	13.5036	0.000238977	UP
K03407	0.797597	11.1455	0.945827	0.3308	NOT		K03407	2.60037	11.1455	9.52919	0.00202615	UP		K03424	0.909373	7.58587	0.602176	0.437762	NOT		K03424	-0.909263	7.58587	0.289322	0.590664	NOT
K03408	2.37643	8.34034	5.1231	0.0236242	NOT		K03408	-0.856633	8.34034	0.250941	0.616421	NOT		K03426	1.17551	7.70465	1.05695	0.303928	NOT		K03426	-0.905445	7.70465	0.283194	0.594624	NOT
K03409	2.28095	8.28393	4.70317	0.0301234	NOT		K03409	-0.86289	8.28393	0.254814	0.613713	NOT		K03427	0.285707	7.34341	0.0528305	0.818212	NOT		K03427	-0.909263	7.34341	0.299619	0.58413	NOT
K03412	-2.26351	7.88359	1.89152	0.169052	NOT		K03412	2.53003	7.88359	5.5914	0.0180621	NOT		K03431	-2.66568	8.68604	10.9678	0.000929375	DOWN		K03431	-0.0436154	8.68604	0.00342064	0.953362	NOT
K03413	1.46376	10.3975	3.04937	0.0807898	NOT		K03413	1.87872	10.3975	4.59394	0.032102	NOT		K03437	-2.26578	6.83681	1.77111	0.183266	NOT		K03437	-0.909263	6.83681	0.264481	0.607066	NOT
K03414	3.042	8.76195	8.01824	0.0046373	UP		K03414	-0.818139	8.76195	0.214874	0.642981	NOT		K03438	2.49621	8.85016	4.82889	0.0280026	NOT		K03438	2.76257	8.85016	5.17066	0.0229862	NOT
K03415	3.98084	10.0555	11.9982	0.000534067	UP		K03415	4.33556	10.0555	13.5036	0.000238977	UP		K03439	3.06862	8.77974	8.14786	0.00431738	UP		K03439	-0.816982	8.77974	0.213777	0.64383	NOT
K03424	0.909373	7.58587	0.602176	0.437762	NOT		K03424	-0.909263	7.58587	0.289322	0.590664	NOT		K03442	1.6325	7.92718	2.20614	0.137484	NOT		K03442	-0.89171	7.92718	0.271483	0.602347	NOT
K03426	1.17551	7.70465	1.05695	0.303928	NOT		K03426	-0.905445	7.70465	0.283194	0.594624	NOT		K03445	0.185818	7.30964	0.021947	0.88223	NOT		K03445	-0.909263	7.30964	0.301233	0.583119	NOT
K03427	0.285707	7.34341	0.0528305	0.818212	NOT		K03427	-0.909263	7.34341	0.299619	0.58413	NOT		K03446	2.42425	8.83712	4.5147	0.0336217	NOT		K03446	2.83244	8.83712	5.52891	0.0187182	NOT
K03437	-2.26578	6.83681	1.77111	0.183266	NOT		K03437	-0.909263	6.83681	0.264481	0.607066	NOT		K03451	0.544969	7.43753	0.201611	0.65343	NOT		K03451	-0.909263	7.43753	0.295328	0.586835	NOT
K03438	2.49621	8.85016	4.82889	0.0280026	NOT		K03438	2.76257	8.85016	5.17066	0.0229862	NOT		K03453	0.388379	7.37956	0.0994741	0.752466	NOT		K03453	-0.909263	7.37956	0.297946	0.585182	NOT
K03439	3.06862	8.77974	8.14786	0.00431739	UP		K03439	-0.816982	8.77974	0.213777	0.64383	NOT		K03455	-2.26578	6.83681	1.77111	0.183266	NOT		K03455	-0.909263	6.83681	0.264481	0.607066	NOT
K03442	1.6325	7.92718	2.20614	0.137484	NOT		K03442	-0.89171	7.92718	0.271483	0.602347	NOT		K03457	-3.44782	7.82859	20.3472	6.51e-06	DOWN		K03457	-3.81388	7.82859	13.8759	0.00019604	DOWN
K03445	0.185818	7.30964	0.021947	0.88223	NOT		K03445	-0.909263	7.30964	0.301233	0.583119	NOT		K03458	-2.26578	6.83681	1.77111	0.183266	NOT		K03458	-0.909263	6.83681	0.264481	0.607066	NOT
K03446	2.42425	8.83712	4.5147	0.0336217	NOT		K03446	2.83244	8.83712	5.52891	0.0187182	NOT		K03462	0.35583	7.36794	0.0830015	0.773274	NOT		K03462	-0.909263	7.36794	0.298477	0.584847	NOT
K03451	0.544969	7.43753	0.201611	0.65343	NOT		K03451	-0.909263	7.43753	0.295328	0.586835	NOT		K03464	-2.26578	6.83681	1.77111	0.183266	NOT		K03464	-0.909263	6.83681	0.264481	0.607066	NOT
K03453	0.388379	7.37956	0.0994741	0.752466	NOT		K03453	-0.909263	7.37956	0.297946	0.585182	NOT		K03466	2.64004	8.50155	6.27274	0.012272	NOT		K03466	-0.838689	8.50155	0.237481	0.626039	NOT
K03455	-2.26578	6.83681	1.77111	0.183266	NOT		K03455	-0.909263	6.83681	0.264481	0.607066	NOT		K03468	-2.26578	6.83681	1.77111	0.183266	NOT		K03468	-0.909263	6.83681	0.264481	0.607066	NOT
K03457	-3.44782	7.82859	20.3472	6.50994e-06	DOWN		K03457	-3.81388	7.82859	13.8759	0.00019604	DOWN		K03469	1.65897	7.94084	2.28885	0.130328	NOT		K03469	-0.890861	7.94084	0.270907	0.602732	NOT
K03458	-2.26578	6.83681	1.77111	0.183266	NOT		K03458	-0.909263	6.83681	0.264481	0.607066	NOT		K03470	0.732218	7.51141	0.377052	0.539195	NOT		K03470	-0.909263	7.51141	0.292164	0.588845	NOT
K03462	0.35583	7.36794	0.0830015	0.773274	NOT		K03462	-0.909263	7.36794	0.298477	0.584847	NOT		K03472	3.35469	8.97463	9.64148	0.00190603	UP		K03472	-0.806103	8.97463	0.203894	0.651603	NOT
K03464	-2.26578	6.83681	1.77111	0.183266	NOT		K03464	-0.909263	6.83681	0.264481	0.607066	NOT		K03473	0.751348	7.51924	0.398491	0.52788	NOT		K03473	-0.909263	7.51924	0.291857	0.589041	NOT
K03466	2.64004	8.50155	6.27274	0.012272	NOT		K03466	-0.838689	8.50155	0.237481	0.626039	NOT		K03474	1.21332	7.72199	1.13214	0.287337	NOT		K03474	-0.904068	7.72199	0.281776	0.595548	NOT
K03468	-2.26578	6.83681	1.77111	0.183266	NOT		K03468	-0.909263	6.83681	0.264481	0.607066	NOT		K03484	0.0255588	7.25832	0.000403219	0.98398	NOT		K03484	-0.909263	7.25832	0.303581	0.581655	NOT
K03469	1.65897	7.94084	2.28885	0.130328	NOT		K03469	-0.890861	7.94084	0.270907	0.602732	NOT		K03495	2.96275	9.16107	6.8589	0.00882935	UP		K03495	3.09986	9.16107	6.54482	0.0105292	NOT
K03470	0.732218	7.51141	0.377052	0.539195	NOT		K03470	-0.909263	7.51141	0.292164	0.588845	NOT		K03496	1.86619	8.57638	2.63025	0.104867	NOT		K03496	2.70392	8.57638	5.3545	0.020683	NOT
K03472	3.35469	8.97463	9.64148	0.00190603	UP		K03472	-0.806103	8.97463	0.203894	0.651603	NOT		K03497	3.38834	8.99799	9.82821	0.00172203	UP		K03497	-0.804952	8.99799	0.202905	0.652393	NOT
K03473	0.751348	7.51924	0.398491	0.52788	NOT		K03473	-0.909263	7.51924	0.291857	0.589041	NOT		K03498	1.84764	8.04107	2.94885	0.0859602	NOT		K03498	-0.886149	8.04107	0.26841	0.604408	NOT
K03474	1.21332	7.72199	1.13214	0.287337	NOT		K03474	-0.904068	7.72199	0.281776	0.595548	NOT		K03499	1.559	8.41487	1.82113	0.1772	NOT		K03499	2.51255	8.41487	4.72563	0.0297326	NOT
K03484	0.0255588	7.25832	0.000403219	0.98398	NOT		K03484	-0.909263	7.25832	0.303581	0.581655	NOT		K03500	3.51759	9.08848	10.5639	0.00115585	UP		K03500	-0.800745	9.08848	0.199329	0.65527	NOT
K03495	2.96275	9.16107	6.8589	0.00882935	UP		K03495	3.09986	9.16107	6.54482	0.0105292	NOT		K03501	2.46553	8.39389	5.51493	0.0188683	NOT		K03501	-0.8503	8.39389	0.246824	0.619328	NOT
K03496	1.86619	8.57638	2.63025	0.104867	NOT		K03496	2.70392	8.57638	5.3545	0.020683	NOT		K03517	-2.26578	6.83681	1.77111	0.183266	NOT		K03517	-0.909263	6.83681	0.264481	0.607066	NOT
K03497	3.38834	8.99799	9.82821	0.00172203	UP		K03497	-0.804952	8.99799	0.202905	0.652393	NOT		K03518	-2.26578	6.83681	1.77111	0.183266	NOT		K03518	-0.909263	6.83681	0.264481	0.607066	NOT
K03498	1.84764	8.04107	2.94885	0.0859602	NOT		K03498	-0.886149	8.04107	0.26841	0.604408	NOT		K03521	-0.0886335	9.74148	0.0126395	0.910488	NOT		K03521	0.986643	9.74148	1.42023	0.233386	NOT
K03499	1.559	8.41487	1.82113	0.1772	NOT		K03499	2.51255	8.41487	4.72563	0.0297326	NOT		K03522	-1.96	10.2091	6.30142	0.0120751	NOT		K03522	0.806111	10.2091	1.08996	0.296498	NOT
K03500	3.51759	9.08848	10.5639	0.00115585	UP		K03500	-0.800745	9.08848	0.199329	0.65527	NOT		K03525	0.116767	7.2871	0.00855931	0.926289	NOT		K03525	-0.909263	7.2871	0.302315	0.582443	NOT
K03501	2.46553	8.39389	5.51493	0.0188683	NOT		K03501	-0.8503	8.39389	0.246824	0.619328	NOT		K03526	2.40072	8.75938	4.50124	0.0338874	NOT		K03526	2.57745	8.75938	4.43574	0.0352113	NOT
K03517	-2.26578	6.83681	1.77111	0.183266	NOT		K03517	-0.909263	6.83681	0.264481	0.607066	NOT		K03527	1.68372	7.9537	2.36829	0.123845	NOT		K03527	-0.890106	7.9537	0.270422	0.603057	NOT
K03518	-2.26578	6.83681	1.77111	0.183266	NOT		K03518	-0.909263	6.83681	0.264481	0.607066	NOT		K03528	2.73262	8.56006	6.6593	0.0098738	UP		K03528	-0.833139	8.56006	0.23176	0.630229	NOT
K03521	-0.0886335	9.74148	0.0126395	0.910488	NOT		K03521	0.986643	9.74148	1.42023	0.233386	NOT		K03529	-0.802601	8.37993	1.32202	0.250249	NOT		K03529	-3.47604	8.37993	9.25651	0.00235084	DOWN
K03522	-1.96	10.2091	6.30142	0.0120751	NOT		K03522	0.806111	10.2091	1.08996	0.296498	NOT		K03530	-0.610279	12.9132	0.654366	0.41857	NOT		K03530	1.17176	12.9132	2.34644	0.125592	NOT
K03525	0.116767	7.2871	0.00855931	0.926289	NOT		K03525	-0.909263	7.2871	0.302315	0.582443	NOT		K03531	0.36745	9.28338	0.248561	0.618098	NOT		K03531	-3.80908	9.28338	9.5625	0.00198973	DOWN
K03526	2.40072	8.75938	4.50124	0.0338874	NOT		K03526	2.57745	8.75938	4.43574	0.0352113	NOT		K03535	0.075451	7.8501	0.00325614	0.954496	NOT		K03535	1.93471	7.8501	2.78096	0.0954126	NOT
K03527	1.68372	7.9537	2.36829	0.123845	NOT		K03527	-0.890106	7.9537	0.270422	0.603057	NOT		K03536	1.71404	8.48347	2.22814	0.135539	NOT		K03536	2.57118	8.48347	4.89101	0.0270126	NOT
K03528	2.73262	8.56006	6.6593	0.0098738	UP		K03528	-0.833139	8.56006	0.23176	0.630229	NOT		K03543	0.971757	8.70995	0.577564	0.447281	NOT		K03543	3.62944	8.70995	11.0261	0.000900625	UP
K03529	-0.802601	8.37993	1.32202	0.250249	NOT		K03529	-3.47604	8.37993	9.25651	0.00235084	DOWN		K03544	0.907464	10.107	1.30389	0.253523	NOT		K03544	0.817916	10.107	0.903123	0.341962	NOT
K03530	-0.610279	12.9132	0.654366	0.41857	NOT		K03530	1.17176	12.9132	2.34644	0.125592	NOT		K03545	1.43624	10.9465	3.20677	0.0733552	NOT		K03545	1.38312	10.9465	2.72949	0.0985326	NOT
K03531	0.36745	9.28338	0.248561	0.618098	NOT		K03531	-3.80908	9.28338	9.5625	0.00198973	DOWN		K03546	1.54687	7.88361	1.95127	0.162472	NOT		K03546	-0.894552	7.88361	0.273429	0.601049	NOT
K03535	0.075451	7.8501	0.00325614	0.954496	NOT		K03535	1.93471	7.8501	2.78096	0.0954126	NOT		K03547	-2.26578	6.83681	1.77111	0.183266	NOT		K03547	-0.909263	6.83681	0.264481	0.607066	NOT
K03536	1.71404	8.48347	2.22814	0.135539	NOT		K03536	2.57118	8.48347	4.89101	0.0270126	NOT		K03549	1.92393	8.08273	3.24603	0.0716177	NOT		K03549	-0.884084	8.08273	0.267466	0.605045	NOT
K03543	0.971757	8.70995	0.577564	0.447281	NOT		K03543	3.62944	8.70995	11.0261	0.000900625	UP		K03550	-3.17803	8.32317	22.5624	2.05e-06	DOWN		K03550	-4.40014	8.32317	19.4955	1.02e-05	DOWN
K03544	0.907464	10.107	1.30389	0.253523	NOT		K03544	0.817916	10.107	0.903123	0.341962	NOT		K03551	1.15707	7.69624	1.0212	0.312251	NOT		K03551	-0.906066	7.69624	0.283846	0.5942	NOT
K03545	1.43624	10.9465	3.20677	0.0733552	NOT		K03545	1.38312	10.9465	2.72949	0.0985326	NOT		K03553	2.86538	8.98591	6.54114	0.010551	NOT		K03553	2.58015	8.98591	4.22869	0.0397642	NOT
K03546	1.54687	7.88361	1.95127	0.162472	NOT		K03546	-0.894552	7.88361	0.273429	0.601049	NOT		K03554	0.361266	7.36987	0.0856424	0.769796	NOT		K03554	-0.909263	7.36987	0.298389	0.584903	NOT
K03547	-2.26578	6.83681	1.77111	0.183266	NOT		K03547	-0.909263	6.83681	0.264481	0.607066	NOT		K03555	0.691532	7.49494	0.333699	0.563498	NOT		K03555	-0.909263	7.49494	0.292838	0.588416	NOT
K03549	1.92393	8.08273	3.24603	0.0716177	NOT		K03549	-0.884084	8.08273	0.267466	0.605045	NOT		K03556	-2.26578	6.83681	1.77111	0.183266	NOT		K03556	-0.909263	6.83681	0.264481	0.607066	NOT
K03550	-3.17803	8.32317	22.5624	2.054e-06	DOWN		K03550	-4.40014	8.32317	19.4955	1.01575e-05	DOWN		K03559	0.0299632	7.25969	0.000554624	0.981212	NOT		K03559	-0.909263	7.25969	0.303523	0.581691	NOT
K03551	1.15707	7.69624	1.0212	0.312251	NOT		K03551	-0.906066	7.69624	0.283846	0.5942	NOT		K03560	1.08754	7.66503	0.893228	0.34462	NOT		K03560	-0.90871	7.66503	0.28655	0.592448	NOT
K03553	2.86538	8.98591	6.54114	0.010551	NOT		K03553	2.58015	8.98591	4.22869	0.0397642	NOT		K03561	-3.31496	8.20482	23.6481	1.17e-06	DOWN		K03561	-4.28941	8.20482	18.7482	1.5e-05	DOWN
K03554	0.361266	7.36987	0.0856424	0.769796	NOT		K03554	-0.909263	7.36987	0.298389	0.584903	NOT		K03562	1.99166	8.11962	3.50109	0.0613488	NOT		K03562	-0.879985	8.11962	0.264951	0.606747	NOT
K03555	0.691532	7.49494	0.333699	0.563498	NOT		K03555	-0.909263	7.49494	0.292838	0.588416	NOT		K03564	-3.04976	9.72274	17.3817	3.08e-05	DOWN		K03564	-2.83234	9.72274	10.9854	0.000920581	DOWN
K03556	-2.26578	6.83681	1.77111	0.183266	NOT		K03556	-0.909263	6.83681	0.264481	0.607066	NOT		K03565	0.660983	8.06425	0.284058	0.594062	NOT		K03565	2.17069	8.06425	3.60818	0.0575161	NOT
K03559	0.0299632	7.25969	0.000554624	0.981212	NOT		K03559	-0.909263	7.25969	0.303523	0.581691	NOT		K03566	2.26452	8.27431	4.62966	0.0314404	NOT		K03566	-0.8638	8.27431	0.255343	0.613346	NOT
K03560	1.08754	7.66503	0.893228	0.34462	NOT		K03560	-0.90871	7.66503	0.28655	0.592448	NOT		K03567	1.93312	8.0877	3.27994	0.0701525	NOT		K03567	-0.883524	8.0877	0.267115	0.605282	NOT
K03561	-3.31496	8.20482	23.6481	1.16887e-06	DOWN		K03561	-4.28941	8.20482	18.7482	1.50176e-05	DOWN		K03568	-2.26578	6.83681	1.77111	0.183266	NOT		K03568	-0.909263	6.83681	0.264481	0.607066	NOT
K03562	1.99166	8.11962	3.50109	0.0613488	NOT		K03562	-0.879985	8.11962	0.264951	0.606747	NOT		K03569	3.64279	9.47767	10.6106	0.00112701	UP		K03569	2.88081	9.47767	5.14629	0.0233108	NOT
K03564	-3.04976	9.72274	17.3817	3.07555e-05	DOWN		K03564	-2.83234	9.72274	10.9854	0.000920581	DOWN		K03570	2.87857	8.65417	7.2771	0.00699209	UP		K03570	-0.825714	8.65417	0.223054	0.63673	NOT
K03565	0.660983	8.06425	0.284058	0.594062	NOT		K03565	2.17069	8.06425	3.60818	0.0575161	NOT		K03571	1.57965	7.90017	2.04655	0.152573	NOT		K03571	-0.893444	7.90017	0.272667	0.601557	NOT
K03566	2.26452	8.27431	4.62966	0.0314404	NOT		K03566	-0.8638	8.27431	0.255343	0.613346	NOT		K03572	-2.42022	9.41819	12.1439	0.000493955	DOWN		K03572	-5.37724	9.41819	23.6182	1.19e-06	DOWN
K03567	1.93312	8.0877	3.27994	0.0701525	NOT		K03567	-0.883524	8.0877	0.267115	0.605282	NOT		K03574	1.51146	8.29535	1.74166	0.18695	NOT		K03574	2.13498	8.29535	3.24344	0.071731	NOT
K03568	-2.26578	6.83681	1.77111	0.183266	NOT		K03568	-0.909263	6.83681	0.264481	0.607066	NOT		K03575	-2.26578	6.83681	1.77111	0.183266	NOT		K03575	-0.909263	6.83681	0.264481	0.607066	NOT
K03569	3.64279	9.47767	10.6106	0.00112701	UP		K03569	2.88081	9.47767	5.14629	0.0233108	NOT		K03576	-2.26578	6.83681	1.77111	0.183266	NOT		K03576	-0.909263	6.83681	0.264481	0.607066	NOT
K03570	2.87857	8.65417	7.2771	0.00699209	UP		K03570	-0.825714	8.65417	0.223054	0.63673	NOT		K03577	0.377833	8.56604	0.0809592	0.776006	NOT		K03577	3.53815	8.56604	10.9574	0.000934617	UP
K03571	1.57965	7.90017	2.04655	0.152573	NOT		K03571	-0.893444	7.90017	0.272667	0.601557	NOT		K03578	-2.26578	6.83681	1.77111	0.183266	NOT		K03578	-0.909263	6.83681	0.264481	0.607066	NOT
K03572	-2.42022	9.41819	12.1439	0.000493955	DOWN		K03572	-5.37724	9.41819	23.6182	1.18712e-06	DOWN		K03579	1.72891	7.97742	2.51928	0.112484	NOT		K03579	-0.888874	7.97742	0.269731	0.60352	NOT
K03574	1.51146	8.29535	1.74166	0.18695	NOT		K03574	2.13498	8.29535	3.24344	0.071731	NOT		K03580	2.68036	8.52691	6.44157	0.0111585	NOT		K03580	-0.836144	8.52691	0.235013	0.627839	NOT
K03575	-2.26578	6.83681	1.77111	0.183266	NOT		K03575	-0.909263	6.83681	0.264481	0.607066	NOT		K03581	0.894586	7.57949	0.580975	0.445943	NOT		K03581	-0.909263	7.57949	0.289526	0.590533	NOT
K03576	-2.26578	6.83681	1.77111	0.183266	NOT		K03576	-0.909263	6.83681	0.264481	0.607066	NOT		K03582	1.118	7.67862	0.948055	0.330231	NOT		K03582	-0.907519	7.67862	0.285339	0.593231	NOT
K03577	0.377833	8.56604	0.0809592	0.776006	NOT		K03577	3.53815	8.56604	10.9574	0.000934617	UP		K03583	2.37557	8.33982	5.1194	0.0236747	NOT		K03583	-0.856695	8.33982	0.250981	0.616393	NOT
K03578	-2.26578	6.83681	1.77111	0.183266	NOT		K03578	-0.909263	6.83681	0.264481	0.607066	NOT		K03584	-2.26578	6.83681	1.77111	0.183266	NOT		K03584	-0.909263	6.83681	0.264481	0.607066	NOT
K03579	1.72891	7.97742	2.51928	0.112484	NOT		K03579	-0.888874	7.97742	0.269731	0.60352	NOT		K03585	-3.87658	10.9448	23.0144	1.62e-06	DOWN		K03585	-1.73077	10.9448	4.86293	0.0274554	NOT
K03580	2.68036	8.52691	6.44157	0.0111585	NOT		K03580	-0.836144	8.52691	0.235013	0.627839	NOT		K03586	-2.27896	8.3714	11.9441	0.000549785	DOWN		K03586	-4.18682	8.3714	16.3508	5.29e-05	DOWN
K03581	0.894586	7.57949	0.580975	0.445943	NOT		K03581	-0.909263	7.57949	0.289526	0.590533	NOT		K03587	2.81185	8.61089	6.99126	0.0081998	UP		K03587	-0.829023	8.61089	0.226906	0.633835	NOT
K03582	1.118	7.67862	0.948055	0.330231	NOT		K03582	-0.907519	7.67862	0.285339	0.593231	NOT		K03588	-2.26578	6.83681	1.77111	0.183266	NOT		K03588	-0.909263	6.83681	0.264481	0.607066	NOT
K03583	2.37557	8.33982	5.1194	0.0236747	NOT		K03583	-0.856695	8.33982	0.250981	0.616393	NOT		K03589	-2.26578	7.50776	1.95745	0.161808	NOT		K03589	1.76289	7.50776	2.35328	0.125041	NOT
K03584	-2.26578	6.83681	1.77111	0.183266	NOT		K03584	-0.909263	6.83681	0.264481	0.607066	NOT		K03590	2.44458	9.02983	4.42665	0.0353992	NOT		K03590	3.40683	9.02983	8.56272	0.00343655	UP
K03585	-3.87658	10.9448	23.0144	1.6241e-06	DOWN		K03585	-1.73077	10.9448	4.86293	0.0274554	NOT		K03591	0.599848	7.45867	0.246787	0.619355	NOT		K03591	-0.909263	7.45867	0.294408	0.587418	NOT
K03586	-2.27896	8.3714	11.9441	0.000549785	DOWN		K03586	-4.18682	8.3714	16.3508	5.29094e-05	DOWN		K03592	1.64152	7.93182	2.23412	0.135016	NOT		K03592	-0.89142	7.93182	0.271286	0.602479	NOT
K03587	2.81185	8.61089	6.99126	0.0081998	UP		K03587	-0.829023	8.61089	0.226906	0.633835	NOT		K03593	1.91942	8.36525	3.01341	0.0825997	NOT		K03593	1.75382	8.36525	1.95499	0.162072	NOT
K03588	-2.26578	6.83681	1.77111	0.183266	NOT		K03588	-0.909263	6.83681	0.264481	0.607066	NOT		K03594	-2.25133	8.91939	1.74431	0.186615	NOT		K03594	4.31813	8.91939	16.4825	4.94e-05	UP
K03589	-2.26578	7.50776	1.95745	0.161808	NOT		K03589	1.76289	7.50776	2.35328	0.125041	NOT		K03595	2.90867	8.90518	6.90603	0.00859968	UP		K03595	2.02139	8.90518	2.3483	0.125442	NOT
K03590	2.44458	9.02983	4.42665	0.0353992	NOT		K03590	3.40683	9.02983	8.56272	0.00343655	UP		K03596	-0.131358	9.77285	0.0302829	0.861852	NOT		K03596	0.0754249	9.77285	0.00804458	0.928534	NOT
K03591	0.599848	7.45867	0.246787	0.619355	NOT		K03591	-0.909263	7.45867	0.294408	0.587418	NOT		K03597	1.96564	8.77532	2.78711	0.095047	NOT		K03597	3.19401	8.77532	7.67959	0.00559209	UP
K03592	1.64152	7.93182	2.23412	0.135016	NOT		K03592	-0.89142	7.93182	0.271286	0.602479	NOT		K03598	0.658548	7.48175	0.300751	0.58342	NOT		K03598	-0.909263	7.48175	0.293408	0.588053	NOT
K03593	1.91942	8.36525	3.01341	0.0825997	NOT		K03593	1.75382	8.36525	1.95499	0.162072	NOT		K03599	1.74334	7.98505	2.56892	0.109004	NOT		K03599	-0.888509	7.98505	0.269533	0.603653	NOT
K03594	-2.25133	8.91939	1.74431	0.186615	NOT		K03594	4.31813	8.91939	16.4825	4.93628e-05	UP		K03600	2.70605	8.54316	6.54912	0.0105037	NOT		K03600	-0.834568	8.54316	0.233438	0.628994	NOT
K03595	2.90867	8.90518	6.90603	0.00859968	UP		K03595	2.02139	8.90518	2.3483	0.125442	NOT		K03601	0.736846	7.5133	0.382177	0.53645	NOT		K03601	-0.909263	7.5133	0.29209	0.588893	NOT
K03596	-0.131358	9.77285	0.0302829	0.861852	NOT		K03596	0.0754249	9.77285	0.00804458	0.928534	NOT		K03603	2.36218	8.33187	5.06175	0.0244746	NOT		K03603	-0.857674	8.33187	0.25162	0.615945	NOT
K03597	1.96564	8.77532	2.78711	0.095047	NOT		K03597	3.19401	8.77532	7.67959	0.00559209	UP		K03604	2.05726	8.15592	3.75769	0.0525847	NOT		K03604	-0.876021	8.15592	0.262566	0.608371	NOT
K03598	0.658548	7.48175	0.300751	0.58342	NOT		K03598	-0.909263	7.48175	0.293408	0.588053	NOT		K03606	2.12001	8.5401	3.61194	0.0573863	NOT		K03606	2.17796	8.5401	3.14234	0.0763056	NOT
K03599	1.74334	7.98505	2.56892	0.109004	NOT		K03599	-0.888509	7.98505	0.269533	0.603653	NOT		K03607	2.63258	8.49687	6.24165	0.0124891	NOT		K03607	-0.839166	8.49687	0.237944	0.625703	NOT
K03600	2.70605	8.54316	6.54912	0.0105037	NOT		K03600	-0.834568	8.54316	0.233438	0.628994	NOT		K03609	2.77373	8.785	6.34465	0.0117844	NOT		K03609	1.72771	8.785	1.65125	0.19881	NOT
K03601	0.736846	7.5133	0.382177	0.53645	NOT		K03601	-0.909263	7.5133	0.29209	0.588893	NOT		K03610	1.31058	8.12635	1.28796	0.256443	NOT		K03610	1.7374	8.12635	2.02447	0.154805	NOT
K03603	2.36218	8.33187	5.06175	0.0244746	NOT		K03603	-0.857674	8.33187	0.25162	0.615945	NOT		K03613	0.669782	7.48623	0.311758	0.576612	NOT		K03613	-0.909263	7.48623	0.293214	0.588177	NOT
K03604	2.05726	8.15592	3.75769	0.0525847	NOT		K03604	-0.876021	8.15592	0.262566	0.608371	NOT		K03614	0.534471	7.43354	0.193537	0.659995	NOT		K03614	-0.909263	7.43354	0.295502	0.586725	NOT
K03606	2.12001	8.5401	3.61194	0.0573863	NOT		K03606	2.17796	8.5401	3.14234	0.0763056	NOT		K03615	2.60715	8.48099	6.13604	0.0132568	NOT		K03615	-0.840804	8.48099	0.239534	0.62455	NOT
K03607	2.63258	8.49687	6.24165	0.0124891	NOT		K03607	-0.839166	8.49687	0.237944	0.625703	NOT		K03617	0.641372	7.47495	0.284347	0.593874	NOT		K03617	-0.909263	7.47495	0.293702	0.587866	NOT
K03609	2.77373	8.785	6.34465	0.0117844	NOT		K03609	1.72771	8.785	1.65125	0.19881	NOT		K03621	1.38028	8.17129	1.44016	0.230134	NOT		K03621	1.82454	8.17129	2.25757	0.132984	NOT
K03610	1.31058	8.12635	1.28796	0.256443	NOT		K03610	1.7374	8.12635	2.02447	0.154805	NOT		K03624	3.83893	9.42679	12.1599	0.000489748	UP		K03624	1.53267	9.42679	1.12613	0.288621	NOT
K03613	0.669782	7.48623	0.311758	0.576612	NOT		K03613	-0.909263	7.48623	0.293214	0.588177	NOT		K03625	3.41542	9.01685	9.98003	0.00158575	UP		K03625	-0.804043	9.01685	0.202129	0.653015	NOT
K03614	0.534471	7.43354	0.193537	0.659995	NOT		K03614	-0.909263	7.43354	0.295502	0.586725	NOT		K03628	1.29089	9.59875	2.54683	0.110538	NOT		K03628	-0.321308	9.59875	0.107791	0.742678	NOT
K03615	2.60715	8.48099	6.13604	0.0132568	NOT		K03615	-0.840804	8.48099	0.239534	0.62455	NOT		K03629	2.90876	8.67389	7.40764	0.00650258	UP		K03629	-0.82426	8.67389	0.221355	0.638017	NOT
K03617	0.641372	7.47495	0.284347	0.593874	NOT		K03617	-0.909263	7.47495	0.293702	0.587866	NOT		K03631	1.50394	7.86213	1.83149	0.175973	NOT		K03631	-0.896061	7.86213	0.274579	0.600284	NOT
K03621	1.38028	8.17129	1.44016	0.230134	NOT		K03621	1.82454	8.17129	2.25757	0.132984	NOT		K03632	1.84905	8.04183	2.95427	0.0856725	NOT		K03632	-0.88612	8.04183	0.268399	0.604416	NOT
K03624	3.83893	9.42679	12.1599	0.000489748	UP		K03624	1.53267	9.42679	1.12613	0.288621	NOT		K03633	2.07948	8.16835	3.84654	0.0498679	NOT		K03633	-0.874667	8.16835	0.261754	0.608925	NOT
K03625	3.41542	9.01685	9.98003	0.00158575	UP		K03625	-0.804043	9.01685	0.202129	0.653015	NOT		K03634	0.26343	7.33576	0.0447324	0.8325	NOT		K03634	-0.909263	7.33576	0.299984	0.583901	NOT
K03628	1.29089	9.59875	2.54683	0.110538	NOT		K03628	-0.321308	9.59875	0.107791	0.742678	NOT		K03636	-2.26578	6.83681	1.77111	0.183266	NOT		K03636	-0.909263	6.83681	0.264481	0.607066	NOT
K03629	2.90876	8.67389	7.40764	0.00650258	UP		K03629	-0.82426	8.67389	0.221355	0.638017	NOT		K03637	-0.205758	7.19029	0.0247424	0.875013	NOT		K03637	-0.909263	7.19029	0.302737	0.58218	NOT
K03631	1.50394	7.86213	1.83149	0.175973	NOT		K03631	-0.896061	7.86213	0.274579	0.600284	NOT		K03639	2.52274	8.42879	5.76643	0.0163479	NOT		K03639	-0.846385	8.42879	0.243981	0.621353	NOT
K03632	1.84905	8.04183	2.95427	0.0856725	NOT		K03632	-0.88612	8.04183	0.268399	0.604416	NOT		K03640	3.35078	12.4724	14.0545	0.00017829	UP		K03640	4.04422	12.4724	19.5746	9.75e-06	UP
K03633	2.07948	8.16835	3.84654	0.0498679	NOT		K03633	-0.874667	8.16835	0.261754	0.608925	NOT		K03641	3.88751	9.85405	11.6717	0.000636352	UP		K03641	3.87372	9.85405	10.4113	0.00125529	UP
K03634	0.26343	7.33576	0.0447324	0.8325	NOT		K03634	-0.909263	7.33576	0.299984	0.583901	NOT		K03642	-3.20034	9.49462	19.9124	8.17e-06	DOWN		K03642	-5.63188	9.49462	26.1566	3.19e-07	DOWN
K03636	-2.26578	6.83681	1.77111	0.183266	NOT		K03636	-0.909263	6.83681	0.264481	0.607066	NOT		K03643	0.138991	7.29429	0.0121762	0.912137	NOT		K03643	-0.909263	7.29429	0.301969	0.582659	NOT
K03637	-0.205758	7.19029	0.0247424	0.875013	NOT		K03637	-0.909263	7.19029	0.302737	0.58218	NOT		K03644	-5.53578	8.30127	37.1843	1.1e-09	DOWN		K03644	-1.42982	8.30127	3.77379	0.0520812	NOT
K03639	2.52274	8.42879	5.76643	0.0163479	NOT		K03639	-0.846385	8.42879	0.243981	0.621353	NOT		K03645	2.88307	8.6571	7.29652	0.00691696	UP		K03645	-0.825496	8.6571	0.222799	0.636923	NOT
K03640	3.35078	12.4724	14.0545	0.00017829	UP		K03640	4.04422	12.4724	19.5746	9.74625e-06	UP		K03646	1.00768	7.62911	0.75464	0.385026	NOT		K03646	-0.909263	7.62911	0.287947	0.591548	NOT
K03641	3.88751	9.85405	11.6717	0.000636352	UP		K03641	3.87372	9.85405	10.4113	0.00125529	UP		K03648	1.50204	7.86119	1.82633	0.176583	NOT		K03648	-0.89613	7.86119	0.274635	0.600247	NOT
K03642	-3.20034	9.49462	19.9124	8.16905e-06	DOWN		K03642	-5.63188	9.49462	26.1566	3.18882e-07	DOWN		K03650	1.15453	7.69509	1.01633	0.313408	NOT		K03650	-0.906148	7.69509	0.283933	0.594143	NOT
K03643	0.138991	7.29429	0.0121762	0.912137	NOT		K03643	-0.909263	7.29429	0.301969	0.582659	NOT		K03651	1.73661	7.98149	2.54569	0.110618	NOT		K03651	-0.888678	7.98149	0.269624	0.603592	NOT
K03644	-5.53578	8.30127	37.1843	1.10237e-09	DOWN		K03644	-1.42982	8.30127	3.77379	0.0520812	NOT		K03654	3.05075	8.7678	8.06066	0.00453003	UP		K03654	-0.817752	8.7678	0.214509	0.643263	NOT
K03645	2.88307	8.6571	7.29652	0.00691696	UP		K03645	-0.825496	8.6571	0.222799	0.636923	NOT		K03655	0.929067	7.59443	0.631105	0.426964	NOT		K03655	-0.909263	7.59443	0.289049	0.590839	NOT
K03646	1.00768	7.62911	0.75464	0.385026	NOT		K03646	-0.909263	7.62911	0.287947	0.591548	NOT		K03656	1.91511	8.07797	3.21363	0.0730483	NOT		K03656	-0.884624	8.07797	0.267806	0.604815	NOT
K03648	1.50204	7.86119	1.82633	0.176583	NOT		K03648	-0.89613	7.86119	0.274635	0.600247	NOT		K03657	1.57014	7.89536	2.01863	0.155401	NOT		K03657	-0.893762	7.89536	0.272885	0.601411	NOT
K03650	1.15453	7.69509	1.01633	0.313408	NOT		K03650	-0.906148	7.69509	0.283933	0.594143	NOT		K03658	-0.0552018	7.23377	0.00185351	0.96566	NOT		K03658	-0.909263	7.23377	0.304625	0.581006	NOT
K03651	1.73661	7.98149	2.54569	0.110618	NOT		K03651	-0.888678	7.98149	0.269624	0.603592	NOT		K03664	2.30162	8.29609	4.7966	0.0285319	NOT		K03664	-0.861754	8.29609	0.254157	0.614171	NOT
K03654	3.05075	8.7678	8.06066	0.00453003	UP		K03654	-0.817752	8.7678	0.214509	0.643263	NOT		K03665	3.13438	8.82394	8.47404	0.00360806	UP		K03665	-0.814287	8.82394	0.211189	0.645844	NOT
K03655	0.929067	7.59443	0.631105	0.426964	NOT		K03655	-0.909263	7.59443	0.289049	0.590839	NOT		K03666	-1.74315	9.42391	6.42049	0.0112917	NOT		K03666	-5.15842	9.42391	21.1587	4.26e-06	DOWN
K03656	1.91511	8.07797	3.21363	0.0730483	NOT		K03656	-0.884624	8.07797	0.267806	0.604815	NOT		K03667	-0.659642	8.66129	0.881731	0.347744	NOT		K03667	-3.74494	8.66129	10.4258	0.00124545	DOWN
K03657	1.57014	7.89536	2.01863	0.155401	NOT		K03657	-0.893762	7.89536	0.272885	0.601411	NOT		K03668	0.416931	7.38987	0.115241	0.734259	NOT		K03668	-0.909263	7.38987	0.297475	0.585478	NOT
K03658	-0.0552018	7.23377	0.00185351	0.96566	NOT		K03658	-0.909263	7.23377	0.304625	0.581006	NOT		K03669	0.414316	8.45791	0.100881	0.75078	NOT		K03669	3.30762	8.45791	9.61614	0.00193249	UP
K03664	2.30162	8.29609	4.7966	0.0285319	NOT		K03664	-0.861754	8.29609	0.254157	0.614171	NOT		K03670	-2.26578	6.83681	1.77111	0.183266	NOT		K03670	-0.909263	6.83681	0.264481	0.607066	NOT
K03665	3.13438	8.82394	8.47404	0.00360806	UP		K03665	-0.814287	8.82394	0.211189	0.645844	NOT		K03671	0.611149	12.9465	0.664498	0.41499	NOT		K03671	-0.489461	12.9465	0.405926	0.524055	NOT
K03666	-1.74315	9.42391	6.42049	0.0112917	NOT		K03666	-5.15842	9.42391	21.1587	4.26393e-06	DOWN		K03672	-3.08549	9.52257	17.0232	3.71e-05	DOWN		K03672	-1.19407	9.52257	2.35938	0.124554	NOT
K03667	-0.659642	8.66129	0.881731	0.347744	NOT		K03667	-3.74494	8.66129	10.4258	0.00124545	DOWN		K03673	2.89762	8.66661	7.3594	0.00667925	UP		K03673	-0.824793	8.66661	0.221979	0.637543	NOT
K03668	0.416931	7.38987	0.115241	0.734259	NOT		K03668	-0.909263	7.38987	0.297475	0.585478	NOT		K03674	4.60503	9.89282	17.2874	3.23e-05	UP		K03674	-0.767646	9.89282	0.174163	0.676444	NOT
K03669	0.414316	8.45791	0.100881	0.75078	NOT		K03669	3.30762	8.45791	9.61614	0.00193249	UP		K03676	-2.26578	6.83681	1.77111	0.183266	NOT		K03676	-0.909263	6.83681	0.264481	0.607066	NOT
K03670	-2.26578	6.83681	1.77111	0.183266	NOT		K03670	-0.909263	6.83681	0.264481	0.607066	NOT		K03684	0.363714	7.37074	0.0868461	0.76823	NOT		K03684	-0.909263	7.37074	0.298349	0.584928	NOT
K03671	0.611149	12.9465	0.664498	0.41499	NOT		K03671	-0.489461	12.9465	0.405926	0.524055	NOT		K03685	1.74077	7.98369	2.56004	0.109618	NOT		K03685	-0.888573	7.98369	0.269568	0.60363	NOT
K03672	-3.08549	9.52257	17.0232	3.71346e-05	DOWN		K03672	-1.19407	9.52257	2.35938	0.124554	NOT		K03686	0.184169	10.2298	0.0640629	0.80019	NOT		K03686	-5.01917	10.2298	17.3632	3.11e-05	DOWN
K03673	2.89762	8.66661	7.3594	0.00667925	UP		K03673	-0.824793	8.66661	0.221979	0.637543	NOT		K03687	-3.76044	10.3035	23.1675	1.5e-06	DOWN		K03687	-2.95934	10.3035	12.098	0.000506269	DOWN
K03674	4.60503	9.89282	17.2874	3.23184e-05	UP		K03674	-0.767646	9.89282	0.174163	0.676444	NOT		K03688	-1.58354	8.94429	5.4459	0.0196281	NOT		K03688	-4.57124	8.94429	16.9682	3.82e-05	DOWN
K03676	-2.26578	6.83681	1.77111	0.183266	NOT		K03676	-0.909263	6.83681	0.264481	0.607066	NOT		K03690	0.760701	7.52308	0.409217	0.522377	NOT		K03690	-0.909263	7.52308	0.291706	0.589138	NOT
K03684	0.363714	7.37074	0.0868461	0.76823	NOT		K03684	-0.909263	7.37074	0.298349	0.584928	NOT		K03694	-2.09294	11.5924	7.49935	0.00617975	DOWN		K03694	-0.245427	11.5924	0.105451	0.745389	NOT
K03685	1.74077	7.98369	2.56004	0.109618	NOT		K03685	-0.888573	7.98369	0.269568	0.60363	NOT		K03695	-4.21124	12.5487	24.996	5.81e-07	DOWN		K03695	-2.92556	12.5487	12.6545	0.00037587	DOWN
K03686	0.184169	10.2298	0.0640629	0.80019	NOT		K03686	-5.01917	10.2298	17.3632	3.1056e-05	DOWN		K03696	-4.77409	10.0252	33.3525	7.85e-09	DOWN		K03696	-2.04203	10.0252	6.56975	0.0103827	NOT
K03687	-3.76044	10.3035	23.1675	1.49998e-06	DOWN		K03687	-2.95934	10.3035	12.098	0.000506269	DOWN		K03699	2.41124	8.36114	5.27465	0.0216525	NOT		K03699	-0.854123	8.36114	0.249313	0.617567	NOT
K03688	-1.58354	8.94429	5.4459	0.0196281	NOT		K03688	-4.57124	8.94429	16.9682	3.82247e-05	DOWN		K03701	1.46626	7.84351	1.73077	0.188334	NOT		K03701	-0.897479	7.84351	0.275726	0.599524	NOT
K03690	0.760701	7.52308	0.409217	0.522377	NOT		K03690	-0.909263	7.52308	0.291706	0.589138	NOT		K03702	-0.0416911	7.69929	0.000997113	0.97481	NOT		K03702	1.56511	7.69929	1.69151	0.193423	NOT
K03694	-2.09294	11.5924	7.49935	0.00617975	DOWN		K03694	-0.245427	11.5924	0.105451	0.745389	NOT		K03703	-2.26578	6.83681	1.77111	0.183266	NOT		K03703	-0.909263	6.83681	0.264481	0.607066	NOT
K03695	-4.21124	12.5487	24.996	5.81285e-07	DOWN		K03695	-2.92556	12.5487	12.6545	0.00037587	DOWN		K03704	-1.90078	12.3387	6.03948	0.0140012	NOT		K03704	0.754901	12.3387	0.989898	0.319784	NOT
K03696	-4.77409	10.0252	33.3525	7.84731e-09	DOWN		K03696	-2.04203	10.0252	6.56975	0.0103827	NOT		K03705	0.332029	7.35954	0.0719542	0.788516	NOT		K03705	-0.909263	7.35954	0.298862	0.584605	NOT
K03699	2.41124	8.36114	5.27465	0.0216525	NOT		K03699	-0.854123	8.36114	0.249313	0.617567	NOT		K03710	-2.26578	6.83681	1.77111	0.183266	NOT		K03710	-0.909263	6.83681	0.264481	0.607066	NOT
K03701	1.46626	7.84351	1.73077	0.188334	NOT		K03701	-0.897479	7.84351	0.275726	0.599524	NOT		K03711	4.16837	9.95603	13.5552	0.0002325	UP		K03711	3.671	9.95603	8.96106	0.00276264	UP
K03702	-0.0416911	7.69929	0.000997113	0.97481	NOT		K03702	1.56511	7.69929	1.69151	0.193423	NOT		K03712	-2.26515	7.70782	1.9117	0.166797	NOT		K03712	2.16826	7.70782	3.88363	0.0487781	NOT
K03703	-2.26578	6.83681	1.77111	0.183266	NOT		K03703	-0.909263	6.83681	0.264481	0.607066	NOT		K03717	0.949783	7.60348	0.662397	0.415728	NOT		K03717	-0.909263	7.60348	0.288761	0.591024	NOT
K03704	-1.90078	12.3387	6.03948	0.0140012	NOT		K03704	0.754901	12.3387	0.989898	0.319784	NOT		K03719	0.0036542	9.45172	2.81e-05	0.995767	NOT		K03719	-4.26273	9.45172	12.6224	0.00038237	DOWN
K03705	0.332029	7.35954	0.0719542	0.788516	NOT		K03705	-0.909263	7.35954	0.298862	0.584605	NOT		K03721	1.79274	8.01141	2.74398	0.0976433	NOT		K03721	-0.887339	8.01141	0.268918	0.604066	NOT
K03710	-2.26578	6.83681	1.77111	0.183266	NOT		K03710	-0.909263	6.83681	0.264481	0.607066	NOT		K03722	2.59805	8.47532	6.09838	0.0135422	NOT		K03722	-0.841395	8.47532	0.240108	0.624135	NOT
K03711	4.16837	9.95603	13.5552	0.0002325	UP		K03711	3.671	9.95603	8.96106	0.00276264	UP		K03723	3.26417	8.91225	9.14856	0.00249354	UP		K03723	-0.809322	8.91225	0.206673	0.649395	NOT
K03712	-2.26515	7.70782	1.9117	0.166797	NOT		K03712	2.16826	7.70782	3.88363	0.0487781	NOT		K03724	-2.26578	6.83681	1.77111	0.183266	NOT		K03724	-0.909263	6.83681	0.264481	0.607066	NOT
K03717	0.949783	7.60348	0.662397	0.415728	NOT		K03717	-0.909263	7.60348	0.288761	0.591024	NOT		K03732	2.16481	8.66935	3.61482	0.0572871	NOT		K03732	2.6242	8.66935	4.78024	0.0288043	NOT
K03719	0.0036542	9.45172	2.81498e-05	0.995767	NOT		K03719	-4.26273	9.45172	12.6224	0.00038237	DOWN		K03733	-1.6746	8.10645	5.82662	0.0157978	NOT		K03733	-3.58874	8.10645	10.8934	0.000967419	DOWN
K03721	1.79274	8.01141	2.74398	0.0976433	NOT		K03721	-0.887339	8.01141	0.268918	0.604066	NOT		K03734	2.05135	8.15263	3.73423	0.0533278	NOT		K03734	-0.876379	8.15263	0.262781	0.608224	NOT
K03722	2.59805	8.47532	6.09838	0.0135422	NOT		K03722	-0.841395	8.47532	0.240108	0.624135	NOT		K03735	-0.105598	7.21889	0.00671986	0.934668	NOT		K03735	-0.909263	7.21889	0.30526	0.580612	NOT
K03723	3.26417	8.91225	9.14856	0.00249354	UP		K03723	-0.809322	8.91225	0.206673	0.649395	NOT		K03742	0.128572	7.29091	0.0103995	0.918775	NOT		K03742	-0.909263	7.29091	0.302132	0.582558	NOT
K03724	-2.26578	6.83681	1.77111	0.183266	NOT		K03724	-0.909263	6.83681	0.264481	0.607066	NOT		K03743	1.93976	8.09129	3.30456	0.0691089	NOT		K03743	-0.88312	8.09129	0.266862	0.605453	NOT
K03732	2.16481	8.66935	3.61482	0.0572871	NOT		K03732	2.6242	8.66935	4.78024	0.0288043	NOT		K03744	-2.09735	9.29019	8.62641	0.0033185	DOWN		K03744	-1.39174	9.29019	2.9754	0.0845609	NOT
K03733	-1.6746	8.10645	5.82662	0.0157978	NOT		K03733	-3.58874	8.10645	10.8934	0.000967419	DOWN		K03745	2.69683	8.53732	6.511	0.0107312	NOT		K03745	-0.835119	8.53732	0.234019	0.628567	NOT
K03734	2.05135	8.15263	3.73423	0.0533278	NOT		K03734	-0.876379	8.15263	0.262781	0.608224	NOT		K03746	3.67762	11.2926	16.7646	4.25e-05	UP		K03746	-0.261064	11.2926	0.0614501	0.804222	NOT
K03735	-0.105598	7.21889	0.00671986	0.934668	NOT		K03735	-0.909263	7.21889	0.30526	0.580612	NOT		K03747	0.894287	7.57936	0.58055	0.446109	NOT		K03747	-0.909263	7.57936	0.28953	0.59053	NOT
K03742	0.128572	7.29091	0.0103995	0.918775	NOT		K03742	-0.909263	7.29091	0.302132	0.582558	NOT		K03748	-0.107662	7.21828	0.00698244	0.933407	NOT		K03748	-0.909263	7.21828	0.305286	0.580596	NOT
K03743	1.93976	8.09129	3.30456	0.0691089	NOT		K03743	-0.88312	8.09129	0.266862	0.605453	NOT		K03749	2.59745	8.47495	6.09591	0.0135611	NOT		K03749	-0.841434	8.47495	0.240146	0.624108	NOT
K03744	-2.09735	9.29019	8.62641	0.0033185	DOWN		K03744	-1.39174	9.29019	2.9754	0.0845608	NOT		K03750	1.4346	7.82781	1.64654	0.199451	NOT		K03750	-0.898156	7.82781	0.276294	0.599149	NOT
K03745	2.69683	8.53732	6.511	0.0107312	NOT		K03745	-0.835119	8.53732	0.234019	0.628567	NOT		K03758	0.897237	7.58063	0.584743	0.444472	NOT		K03758	-0.909263	7.58063	0.289489	0.590556	NOT
K03746	3.67762	11.2926	16.7646	4.2548e-05	UP		K03746	-0.261064	11.2926	0.0614501	0.804222	NOT		K03760	-2.26578	6.83681	1.77111	0.183266	NOT		K03760	-0.909263	6.83681	0.264481	0.607066	NOT
K03747	0.894287	7.57936	0.58055	0.446109	NOT		K03747	-0.909263	7.57936	0.28953	0.59053	NOT		K03761	-2.26578	6.83681	1.77111	0.183266	NOT		K03761	-0.909263	6.83681	0.264481	0.607066	NOT
K03748	-0.107662	7.21828	0.00698244	0.933407	NOT		K03748	-0.909263	7.21828	0.305286	0.580596	NOT		K03762	0.759657	7.52265	0.408012	0.52299	NOT		K03762	-0.909263	7.52265	0.291723	0.589127	NOT
K03749	2.59745	8.47495	6.09591	0.0135611	NOT		K03749	-0.841434	8.47495	0.240146	0.624108	NOT		K03764	1.88463	8.06126	3.09303	0.0786496	NOT		K03764	-0.885399	8.06126	0.268144	0.604587	NOT
K03750	1.4346	7.82781	1.64654	0.199451	NOT		K03750	-0.898156	7.82781	0.276294	0.599149	NOT		K03767	-1.99373	9.1282	8.61464	0.00334	DOWN		K03767	-4.93922	9.1282	20.148	7.22e-06	DOWN
K03758	0.897237	7.58063	0.584743	0.444472	NOT		K03758	-0.909263	7.58063	0.289489	0.590556	NOT		K03768	1.2346	8.24196	1.1022	0.293801	NOT		K03768	2.26232	8.24196	3.80804	0.0510265	NOT
K03760	-2.26578	6.83681	1.77111	0.183266	NOT		K03760	-0.909263	6.83681	0.264481	0.607066	NOT		K03769	-0.414223	7.98027	0.088694	0.765848	NOT		K03769	2.45142	7.98027	5.01765	0.0251054	NOT
K03761	-2.26578	6.83681	1.77111	0.183266	NOT		K03761	-0.909263	6.83681	0.264481	0.607066	NOT		K03770	3.59857	9.72975	9.902	0.00165437	UP		K03770	3.94525	9.72975	11.1029	0.000864124	UP
K03762	0.759657	7.52265	0.408012	0.52299	NOT		K03762	-0.909263	7.52265	0.291723	0.589127	NOT		K03771	2.60573	8.76434	5.48018	0.0192469	NOT		K03771	2.14602	8.76434	2.80383	0.0940612	NOT
K03764	1.88463	8.06126	3.09303	0.0786496	NOT		K03764	-0.885399	8.06126	0.268144	0.604587	NOT		K03772	4.47317	9.79158	16.4199	5.1e-05	UP		K03772	-0.771281	9.79158	0.176647	0.674277	NOT
K03767	-1.99373	9.1282	8.61464	0.00334	DOWN		K03767	-4.93922	9.1282	20.148	7.22318e-06	DOWN		K03773	4.53819	10.2464	15.8773	6.79e-05	UP		K03773	3.96422	10.2464	10.5279	0.00117855	UP
K03768	1.2346	8.24196	1.1022	0.293801	NOT		K03768	2.26232	8.24196	3.80804	0.0510265	NOT		K03774	2.13	8.19682	4.05198	0.0441382	NOT		K03774	-0.871574	8.19682	0.259904	0.610194	NOT
K03769	-0.414223	7.98027	0.088694	0.765848	NOT		K03769	2.45142	7.98027	5.01765	0.0251054	NOT		K03775	5.88903	11.1873	26.0778	3.32e-07	UP		K03775	4.21965	11.1873	11.4812	0.000704929	UP
K03770	3.59857	9.72975	9.902	0.00165437	UP		K03770	3.94525	9.72975	11.1029	0.000864124	UP		K03776	-1.72443	8.6623	5.57868	0.0181937	NOT		K03776	-1.02144	8.6623	1.52558	0.216797	NOT
K03771	2.60573	8.76434	5.48018	0.0192469	NOT		K03771	2.14602	8.76434	2.80383	0.0940612	NOT		K03777	-2.26578	6.83681	1.77111	0.183266	NOT		K03777	-0.909263	6.83681	0.264481	0.607066	NOT
K03772	4.47317	9.79158	16.4199	5.10169e-05	UP		K03772	-0.771281	9.79158	0.176647	0.674277	NOT		K03778	1.37159	7.79698	1.48691	0.222717	NOT		K03778	-0.899623	7.79698	0.277535	0.59833	NOT
K03773	4.53819	10.2464	15.8773	6.79182e-05	UP		K03773	3.96422	10.2464	10.5279	0.00117855	UP		K03781	0.670041	7.48633	0.312014	0.576456	NOT		K03781	-0.909263	7.48633	0.29321	0.588179	NOT
K03774	2.13	8.19682	4.05198	0.0441382	NOT		K03774	-0.871574	8.19682	0.259904	0.610194	NOT		K03782	-3.09408	7.85339	15.881	6.78e-05	DOWN		K03782	-2.79076	7.85339	8.88688	0.00287709	DOWN
K03775	5.88903	11.1873	26.0778	3.32136e-07	UP		K03775	4.21965	11.1873	11.4812	0.000704929	UP		K03783	0.862004	7.56553	0.535954	0.464126	NOT		K03783	-0.909263	7.56553	0.290047	0.590199	NOT
K03776	-1.72443	8.6623	5.57868	0.0181937	NOT		K03776	-1.02144	8.6623	1.52558	0.216797	NOT		K03784	2.85731	8.64033	7.18562	0.00735742	UP		K03784	-0.826754	8.64033	0.224265	0.635816	NOT
K03777	-2.26578	6.83681	1.77111	0.183266	NOT		K03777	-0.909263	6.83681	0.264481	0.607066	NOT		K03786	1.61703	7.91924	2.15865	0.141791	NOT		K03786	-0.892212	7.91924	0.271825	0.602118	NOT
K03778	1.37159	7.79698	1.48691	0.222717	NOT		K03778	-0.899623	7.79698	0.277535	0.59833	NOT		K03787	1.31454	8.02061	1.31153	0.252138	NOT		K03787	1.25799	8.02061	0.947001	0.3305	NOT
K03781	0.670041	7.48633	0.312014	0.576456	NOT		K03781	-0.909263	7.48633	0.29321	0.588179	NOT		K03789	1.51911	7.86969	1.8731	0.171142	NOT		K03789	-0.895518	7.86969	0.27414	0.600576	NOT
K03782	-3.09408	7.85339	15.881	6.77845e-05	DOWN		K03782	-2.79076	7.85339	8.88688	0.00287709	DOWN		K03790	-0.339517	7.15409	0.0637396	0.800684	NOT		K03790	-0.909263	7.15409	0.294976	0.587058	NOT
K03783	0.862004	7.56553	0.535954	0.464126	NOT		K03783	-0.909263	7.56553	0.290047	0.590199	NOT		K03791	2.87314	8.65063	7.25369	0.00708376	UP		K03791	-0.825978	8.65063	0.223362	0.636497	NOT
K03784	2.85731	8.64033	7.18562	0.00735742	UP		K03784	-0.826754	8.64033	0.224265	0.635816	NOT		K03797	2.85922	9.11698	6.34434	0.0117864	NOT		K03797	3.12088	9.11698	6.70951	0.00959969	UP
K03786	1.61703	7.91924	2.15865	0.141791	NOT		K03786	-0.892212	7.91924	0.271825	0.602118	NOT		K03798	-1.36485	11.3978	3.42268	0.0643272	NOT		K03798	-2.71156	11.3978	10.334	0.00130889	DOWN
K03787	1.31454	8.02061	1.31153	0.252138	NOT		K03787	1.25799	8.02061	0.947001	0.3305	NOT		K03799	-2.84233	11.4527	13.3857	0.000254452	DOWN		K03799	-1.57446	11.4527	4.08329	0.0433278	NOT
K03789	1.51911	7.86969	1.8731	0.171142	NOT		K03789	-0.895518	7.86969	0.27414	0.600576	NOT		K03800	0.00373103	7.2516	8.55e-06	0.997667	NOT		K03800	-0.909263	7.2516	0.303866	0.581477	NOT
K03790	-0.339517	7.15409	0.0637396	0.800684	NOT		K03790	-0.909263	7.15409	0.294976	0.587058	NOT		K03801	-3.7684	7.09451	9.5487	0.00200475	DOWN		K03801	-2.41188	7.09451	3.44206	0.0635767	NOT
K03791	2.87314	8.65063	7.25369	0.00708376	UP		K03791	-0.825978	8.65063	0.223362	0.636497	NOT		K03802	-2.22057	7.88635	9.04736	0.0026353	DOWN		K03802	-3.51314	7.88635	10.462	0.00122129	DOWN
K03797	2.85922	9.11698	6.34434	0.0117864	NOT		K03797	3.12088	9.11698	6.70951	0.00959969	UP		K03803	0.61151	7.46322	0.257038	0.61217	NOT		K03803	-0.909263	7.46322	0.294211	0.587543	NOT
K03798	-1.36485	11.3978	3.42268	0.0643272	NOT		K03798	-2.71156	11.3978	10.334	0.00130889	DOWN		K03804	1.17937	7.70641	1.0645	0.302209	NOT		K03804	-0.905307	7.70641	0.283051	0.594717	NOT
K03799	-2.84233	11.4527	13.3857	0.000254452	DOWN		K03799	-1.57446	11.4527	4.08329	0.0433278	NOT		K03806	-2.26578	6.83681	1.77111	0.183266	NOT		K03806	-0.909263	6.83681	0.264481	0.607066	NOT
K03800	0.00373103	7.2516	8.54962e-06	0.997667	NOT		K03800	-0.909263	7.2516	0.303866	0.581477	NOT		K03809	-3.97594	9.67913	27.7711	1.39e-07	DOWN		K03809	-5.91784	9.67913	28.5689	9.18e-08	DOWN
K03801	-3.7684	7.09451	9.5487	0.00200475	DOWN		K03801	-2.41188	7.09451	3.44206	0.0635767	NOT		K03811	-2.26578	6.83681	1.77111	0.183266	NOT		K03811	-0.909263	6.83681	0.264481	0.607066	NOT
K03802	-2.22057	7.88635	9.04736	0.0026353	DOWN		K03802	-3.51314	7.88635	10.462	0.00122129	DOWN		K03820	0.996571	7.62415	0.736383	0.390836	NOT		K03820	-0.909263	7.62415	0.288104	0.591446	NOT
K03803	0.61151	7.46322	0.257038	0.61217	NOT		K03803	-0.909263	7.46322	0.294211	0.587543	NOT		K03821	0.145996	7.29657	0.0134514	0.90767	NOT		K03821	-0.909263	7.29657	0.30186	0.582727	NOT
K03804	1.17937	7.70641	1.0645	0.302209	NOT		K03804	-0.905307	7.70641	0.283051	0.594717	NOT		K03823	-2.26578	6.83681	1.77111	0.183266	NOT		K03823	-0.909263	6.83681	0.264481	0.607066	NOT
K03806	-2.26578	6.83681	1.77111	0.183266	NOT		K03806	-0.909263	6.83681	0.264481	0.607066	NOT		K03825	-2.26578	6.83681	1.77111	0.183266	NOT		K03825	-0.909263	6.83681	0.264481	0.607066	NOT
K03809	-3.97594	9.67913	27.7711	1.38528e-07	DOWN		K03809	-5.91784	9.67913	28.5689	9.18083e-08	DOWN		K03826	0.260539	7.33477	0.0437329	0.834354	NOT		K03826	-0.909263	7.33477	0.300031	0.583872	NOT
K03811	-2.26578	6.83681	1.77111	0.183266	NOT		K03811	-0.909263	6.83681	0.264481	0.607066	NOT		K03827	0.259424	7.33439	0.0433508	0.835069	NOT		K03827	-0.909263	7.33439	0.300049	0.58386	NOT
K03820	0.996571	7.62415	0.736383	0.390836	NOT		K03820	-0.909263	7.62415	0.288104	0.591446	NOT		K03832	1.29737	7.76144	1.31363	0.251757	NOT		K03832	-0.901758	7.76144	0.279548	0.597006	NOT
K03821	0.145996	7.29657	0.0134514	0.90767	NOT		K03821	-0.909263	7.29657	0.30186	0.582727	NOT		K03833	-2.26578	6.83681	1.77111	0.183266	NOT		K03833	-0.909263	6.83681	0.264481	0.607066	NOT
K03823	-2.26578	6.83681	1.77111	0.183266	NOT		K03823	-0.909263	6.83681	0.264481	0.607066	NOT		K03834	0.257094	7.3336	0.0425577	0.836563	NOT		K03834	-0.909263	7.3336	0.300087	0.583837	NOT
K03825	-2.26578	6.83681	1.77111	0.183266	NOT		K03825	-0.909263	6.83681	0.264481	0.607066	NOT		K03837	1.9208	8.08104	3.23451	0.0721231	NOT		K03837	-0.884275	8.08104	0.267587	0.604963	NOT
K03826	0.260539	7.33477	0.0437329	0.834354	NOT		K03826	-0.909263	7.33477	0.300031	0.583872	NOT		K03839	1.41277	10.38	3.31577	0.0686391	NOT		K03839	-4.28059	10.38	11.3518	0.000755728	DOWN
K03827	0.259424	7.33439	0.0433508	0.835069	NOT		K03827	-0.909263	7.33439	0.300049	0.58386	NOT		K03841	1.1299	8.87229	0.777587	0.377895	NOT		K03841	3.87233	8.87229	12.4621	0.000416593	UP
K03832	1.29737	7.76144	1.31363	0.251757	NOT		K03832	-0.901758	7.76144	0.279548	0.597006	NOT		K03856	-6.45257	8.58467	56.3861	6.31e-14	DOWN		K03856	-5.02935	8.58467	25.5489	4.37e-07	DOWN
K03833	-2.26578	6.83681	1.77111	0.183266	NOT		K03833	-0.909263	6.83681	0.264481	0.607066	NOT		K03885	2.72728	8.55666	6.6371	0.00999752	UP		K03885	-0.833424	8.55666	0.232095	0.629982	NOT
K03834	0.257094	7.3336	0.0425577	0.836563	NOT		K03834	-0.909263	7.3336	0.300087	0.583837	NOT		K03891	-2.26578	6.83681	1.77111	0.183266	NOT		K03891	-0.909263	6.83681	0.264481	0.607066	NOT
K03837	1.9208	8.08104	3.23451	0.0721231	NOT		K03837	-0.884275	8.08104	0.267587	0.604963	NOT		K03892	-2.26578	6.83681	1.77111	0.183266	NOT		K03892	-0.909263	6.83681	0.264481	0.607066	NOT
K03839	1.41277	10.38	3.31577	0.0686391	NOT		K03839	-4.28059	10.38	11.3518	0.000755728	DOWN		K03893	-2.26578	6.83681	1.77111	0.183266	NOT		K03893	-0.909263	6.83681	0.264481	0.607066	NOT
K03856	-6.45257	8.58467	56.3861	6.30562e-14	DOWN		K03856	-5.02935	8.58467	25.5489	4.36619e-07	DOWN		K03919	0.1255	7.28992	0.00990305	0.920731	NOT		K03919	-0.909263	7.28992	0.302179	0.582528	NOT
K03885	2.72728	8.55666	6.6371	0.00999752	UP		K03885	-0.833424	8.55666	0.232095	0.629982	NOT		K03924	0.483284	7.41428	0.156746	0.692176	NOT		K03924	-0.909263	7.41428	0.296364	0.58618	NOT
K03891	-2.26578	6.83681	1.77111	0.183266	NOT		K03891	-0.909263	6.83681	0.264481	0.607066	NOT		K03925	3.16286	9.17852	8.00954	0.00465963	UP		K03925	2.74201	9.17852	4.77355	0.0289162	NOT
K03892	-2.26578	6.83681	1.77111	0.183266	NOT		K03892	-0.909263	6.83681	0.264481	0.607066	NOT		K03928	-7.62253	9.76345	58.7208	1.93e-14	DOWN		K03928	-6.1483	9.76345	30.8485	2.84e-08	DOWN
K03893	-2.26578	6.83681	1.77111	0.183266	NOT		K03893	-0.909263	6.83681	0.264481	0.607066	NOT		K03929	-0.0343948	7.24001	0.000722369	0.978558	NOT		K03929	-0.909263	7.24001	0.304359	0.581171	NOT
K03919	0.1255	7.28992	0.00990306	0.920731	NOT		K03919	-0.909263	7.28992	0.302179	0.582528	NOT		K03933	-0.0508633	7.23507	0.00157488	0.968345	NOT		K03933	-0.909263	7.23507	0.30457	0.58104	NOT
K03924	0.483284	7.41428	0.156746	0.692176	NOT		K03924	-0.909263	7.41428	0.296364	0.58618	NOT		K03969	0.620115	7.46658	0.26475	0.606883	NOT		K03969	-0.909263	7.46658	0.294065	0.587636	NOT
K03925	3.16286	9.17852	8.00954	0.00465963	UP		K03925	2.74201	9.17852	4.77355	0.0289162	NOT		K03972	-6.62751	9.1485	49.2411	2.37e-12	DOWN		K03972	-1.85084	9.1485	5.68963	0.0170783	NOT
K03928	-7.62253	9.76345	58.7208	1.93328e-14	DOWN		K03928	-6.1483	9.76345	30.8485	2.83943e-08	DOWN		K03973	1.01613	7.63288	0.768684	0.380639	NOT		K03973	-0.909263	7.63288	0.287827	0.591625	NOT
K03929	-0.0343948	7.24001	0.000722369	0.978558	NOT		K03929	-0.909263	7.24001	0.304359	0.581171	NOT		K03975	3.22153	8.88308	8.92354	0.00281995	UP		K03975	-0.810905	8.88308	0.208101	0.648267	NOT
K03933	-0.0508633	7.23507	0.00157488	0.968345	NOT		K03933	-0.909263	7.23507	0.30457	0.58104	NOT		K03976	-2.26578	6.83681	1.77111	0.183266	NOT		K03976	-0.909263	6.83681	0.264481	0.607066	NOT
K03969	0.620115	7.46658	0.26475	0.606883	NOT		K03969	-0.909263	7.46658	0.294065	0.587636	NOT		K03977	-1.55606	8.9766	5.25131	0.0219447	NOT		K03977	-4.59551	8.9766	17.0873	3.59e-05	DOWN
K03972	-6.62751	9.1485	49.2411	2.36511e-12	DOWN		K03972	-1.85084	9.1485	5.68963	0.0170783	NOT		K03978	1.98481	8.11586	3.47478	0.0623314	NOT		K03978	-0.880398	8.11586	0.265201	0.606578	NOT
K03973	1.01613	7.63288	0.768684	0.380639	NOT		K03973	-0.909263	7.63288	0.287827	0.591625	NOT		K03979	3.43681	9.79215	8.79384	0.00302748	UP		K03979	4.30113	9.79215	13.7237	0.000212561	UP
K03975	3.22153	8.88308	8.92354	0.00281995	UP		K03975	-0.810905	8.88308	0.208101	0.648267	NOT		K03980	1.39864	7.81014	1.55401	0.212565	NOT		K03980	-0.89895	7.81014	0.276958	0.59871	NOT
K03976	-2.26578	6.83681	1.77111	0.183266	NOT		K03976	-0.909263	6.83681	0.264481	0.607066	NOT		K03981	0.97505	7.61461	0.701777	0.402201	NOT		K03981	-0.909263	7.61461	0.288407	0.591251	NOT
K03977	-1.55606	8.9766	5.25131	0.0219447	NOT		K03977	-4.59551	8.9766	17.0873	3.59034e-05	DOWN		K04042	1.4059	7.81369	1.57241	0.209878	NOT		K04042	-0.898783	7.81369	0.276818	0.598802	NOT
K03978	1.98481	8.11586	3.47478	0.0623314	NOT		K03978	-0.880398	8.11586	0.265201	0.606578	NOT		K04043	-3.0883	13.7147	14.789	0.000120753	DOWN		K04043	-2.01186	13.7147	6.65075	0.00992127	DOWN
K03979	3.43681	9.79215	8.79384	0.00302748	UP		K03979	4.30113	9.79215	13.7237	0.000212561	UP		K04044	0.0142499	9.02039	0.000392684	0.98419	NOT		K04044	-3.74336	9.02039	9.52257	0.00203347	DOWN
K03980	1.39864	7.81014	1.55401	0.212565	NOT		K03980	-0.89895	7.81014	0.276958	0.59871	NOT		K04046	1.12103	7.67997	0.953606	0.328819	NOT		K04046	-0.907402	7.67997	0.285219	0.593309	NOT
K03981	0.97505	7.61461	0.701777	0.402201	NOT		K03981	-0.909263	7.61461	0.288407	0.591251	NOT		K04047	1.19961	8.10335	1.05567	0.304223	NOT		K04047	1.79382	8.10335	2.20452	0.137629	NOT
K04042	1.4059	7.81369	1.57241	0.209878	NOT		K04042	-0.898783	7.81369	0.276818	0.598802	NOT		K04063	0.112515	7.96898	0.00724251	0.932181	NOT		K04063	2.23435	7.96898	3.93171	0.0474028	NOT
K04043	-3.0883	13.7147	14.789	0.000120753	DOWN		K04043	-2.01186	13.7147	6.65075	0.00992127	DOWN		K04064	-2.26578	6.83681	1.77111	0.183266	NOT		K04064	-0.909263	6.83681	0.264481	0.607066	NOT
K04044	0.0142499	9.02039	0.000392684	0.98419	NOT		K04044	-3.74336	9.02039	9.52257	0.00203347	DOWN		K04065	2.82116	8.6169	7.03082	0.00802068	UP		K04065	-0.828553	8.6169	0.226357	0.634245	NOT
K04046	1.12103	7.67997	0.953606	0.328819	NOT		K04046	-0.907402	7.67997	0.285219	0.593309	NOT		K04066	-2.26578	6.83681	1.77111	0.183266	NOT		K04066	-0.909263	6.83681	0.264481	0.607066	NOT
K04047	1.19961	8.10335	1.05567	0.304223	NOT		K04047	1.79382	8.10335	2.20452	0.137629	NOT		K04069	0.820451	7.54794	0.481602	0.487709	NOT		K04069	-0.909263	7.54794	0.290734	0.589759	NOT
K04063	0.112515	7.96898	0.00724251	0.932181	NOT		K04063	2.23435	7.96898	3.93171	0.0474028	NOT		K04075	0.265734	7.33655	0.0455374	0.831022	NOT		K04075	-0.909263	7.33655	0.299946	0.583925	NOT
K04064	-2.26578	6.83681	1.77111	0.183266	NOT		K04064	-0.909263	6.83681	0.264481	0.607066	NOT		K04077	-3.11972	13.3791	15.0923	0.000102838	DOWN		K04077	-1.76579	13.3791	5.20293	0.0225634	NOT
K04065	2.82116	8.6169	7.03082	0.00802068	UP		K04065	-0.828553	8.6169	0.226357	0.634245	NOT		K04078	-1.74997	12.3566	5.27037	0.0217058	NOT		K04078	-0.452875	12.3566	0.357395	0.549966	NOT
K04066	-2.26578	6.83681	1.77111	0.183266	NOT		K04066	-0.909263	6.83681	0.264481	0.607066	NOT		K04079	-3.26801	11.9144	16.898	3.97e-05	DOWN		K04079	-3.55647	11.9144	16.9872	3.78e-05	DOWN
K04069	0.820451	7.54794	0.481602	0.487709	NOT		K04069	-0.909263	7.54794	0.290734	0.589759	NOT		K04080	-1.17563	10.4406	2.52067	0.112385	NOT		K04080	-0.329462	10.4406	0.17837	0.672784	NOT
K04075	0.265734	7.33655	0.0455374	0.831022	NOT		K04075	-0.909263	7.33655	0.299946	0.583925	NOT		K04082	1.87734	8.60925	2.63527	0.104536	NOT		K04082	2.79749	8.60925	5.76759	0.0163371	NOT
K04077	-3.11972	13.3791	15.0923	0.000102838	DOWN		K04077	-1.76579	13.3791	5.20293	0.0225634	NOT		K04083	-2.45115	8.74787	13.2277	0.000276803	DOWN		K04083	-4.67999	8.74787	19.234	1.16e-05	DOWN
K04078	-1.74997	12.3566	5.27037	0.0217058	NOT		K04078	-0.452875	12.3566	0.357395	0.549966	NOT		K04084	-4.54445	8.26032	39.0983	4.14e-10	DOWN		K04084	-4.55883	8.26032	22.3602	2.28e-06	DOWN
K04079	-3.26801	11.9144	16.898	3.96633e-05	DOWN		K04079	-3.55647	11.9144	16.9872	3.78443e-05	DOWN		K04085	-2.26235	8.02241	1.89089	0.169123	NOT		K04085	2.79875	8.02241	7.14948	0.00750709	UP
K04080	-1.17563	10.4406	2.52067	0.112385	NOT		K04080	-0.329462	10.4406	0.17837	0.672784	NOT		K04087	-3.40658	10.2504	19.3319	1.11e-05	DOWN		K04087	-1.53287	10.2504	3.82103	0.0506324	NOT
K04082	1.87734	8.60925	2.63527	0.104536	NOT		K04082	2.79749	8.60925	5.76759	0.0163371	NOT		K04088	1.14347	8.01876	0.952554	0.329086	NOT		K04088	1.53701	8.01876	1.52624	0.216697	NOT
K04083	-2.45115	8.74787	13.2277	0.000276803	DOWN		K04083	-4.67999	8.74787	19.234	1.16459e-05	DOWN		K04090	-2.26578	6.83681	1.77111	0.183266	NOT		K04090	-0.909263	6.83681	0.264481	0.607066	NOT
K04084	-4.54445	8.26032	39.0983	4.14411e-10	DOWN		K04084	-4.55883	8.26032	22.3602	2.28167e-06	DOWN		K04091	-2.26578	6.83681	1.77111	0.183266	NOT		K04091	-0.909263	6.83681	0.264481	0.607066	NOT
K04085	-2.26235	8.02241	1.89089	0.169123	NOT		K04085	2.79875	8.02241	7.14948	0.00750709	UP		K04096	-2.26578	6.83681	1.77111	0.183266	NOT		K04096	-0.909263	6.83681	0.264481	0.607066	NOT
K04087	-3.40658	10.2504	19.3319	1.10646e-05	DOWN		K04087	-1.53287	10.2504	3.82103	0.0506324	NOT		K04102	-5.65039	7.95768	43.522	4.34e-11	DOWN		K04102	-4.27747	7.95768	19.8807	8.31e-06	DOWN
K04088	1.14347	8.01876	0.952554	0.329086	NOT		K04088	1.53701	8.01876	1.52624	0.216697	NOT		K04333	0.34187	7.363	0.0764207	0.782212	NOT		K04333	-0.909263	7.363	0.298703	0.584705	NOT
K04090	-2.26578	6.83681	1.77111	0.183266	NOT		K04090	-0.909263	6.83681	0.264481	0.607066	NOT		K04343	1.12666	7.6825	0.96394	0.326213	NOT		K04343	-0.907164	7.6825	0.284982	0.593463	NOT
K04091	-2.26578	6.83681	1.77111	0.183266	NOT		K04091	-0.909263	6.83681	0.264481	0.607066	NOT		K04485	2.29723	8.29351	4.77668	0.0288638	NOT		K04485	-0.861994	8.29351	0.254296	0.614074	NOT
K04096	-2.26578	6.83681	1.77111	0.183266	NOT		K04096	-0.909263	6.83681	0.264481	0.607066	NOT		K04487	-0.209821	9.65985	0.0806207	0.776462	NOT		K04487	-0.6417	9.65985	0.569476	0.45048	NOT
K04102	-5.65039	7.95768	43.522	4.33907e-11	DOWN		K04102	-4.27747	7.95768	19.8807	8.3053e-06	DOWN		K04488	0.235413	9.94029	0.0939035	0.759277	NOT		K04488	0.445983	9.94029	0.284491	0.593781	NOT
K04333	0.34187	7.363	0.0764207	0.782212	NOT		K04333	-0.909263	7.363	0.298703	0.584705	NOT		K04517	-2.26578	6.83681	1.77111	0.183266	NOT		K04517	-0.909263	6.83681	0.264481	0.607066	NOT
K04343	1.12666	7.6825	0.96394	0.326213	NOT		K04343	-0.907164	7.6825	0.284982	0.593463	NOT		K04562	1.65087	8.32557	2.12805	0.144647	NOT		K04562	2.05898	8.32557	2.93616	0.0866381	NOT
K04485	2.29723	8.29351	4.77668	0.0288638	NOT		K04485	-0.861994	8.29351	0.254296	0.614074	NOT		K04564	-1.15813	11.3313	2.43321	0.118811	NOT		K04564	-0.581914	11.3313	0.572523	0.449271	NOT
K04487	-0.209821	9.65985	0.0806207	0.776462	NOT		K04487	-0.6417	9.65985	0.569476	0.45048	NOT		K04565	-2.26578	6.83681	1.77111	0.183266	NOT		K04565	-0.909263	6.83681	0.264481	0.607066	NOT
K04488	0.235413	9.94029	0.0939035	0.759277	NOT		K04488	0.445983	9.94029	0.284491	0.593781	NOT		K04566	-2.26578	6.83681	1.77111	0.183266	NOT		K04566	-0.909263	6.83681	0.264481	0.607066	NOT
K04517	-2.26578	6.83681	1.77111	0.183266	NOT		K04517	-0.909263	6.83681	0.264481	0.607066	NOT		K04567	-0.7193	9.195	0.957741	0.327773	NOT		K04567	-0.631557	9.195	0.559154	0.454614	NOT
K04562	1.65087	8.32557	2.12805	0.144647	NOT		K04562	2.05898	8.32557	2.93616	0.0866381	NOT		K04691	0.74742	7.51763	0.394034	0.530196	NOT		K04691	-0.909263	7.51763	0.29192	0.589001	NOT
K04564	-1.15813	11.3313	2.43321	0.118811	NOT		K04564	-0.581914	11.3313	0.572523	0.449271	NOT		K04719	-2.26578	6.83681	1.77111	0.183266	NOT		K04719	-0.909263	6.83681	0.264481	0.607066	NOT
K04565	-2.26578	6.83681	1.77111	0.183266	NOT		K04565	-0.909263	6.83681	0.264481	0.607066	NOT		K04744	3.7245	9.88703	10.4969	0.00119851	UP		K04744	4.21545	9.88703	12.8614	0.000336547	UP
K04566	-2.26578	6.83681	1.77111	0.183266	NOT		K04566	-0.909263	6.83681	0.264481	0.607066	NOT		K04751	1.5998	7.91043	2.10651	0.146695	NOT		K04751	-0.892776	7.91043	0.27221	0.601861	NOT
K04567	-0.7193	9.195	0.957741	0.327773	NOT		K04567	-0.631557	9.195	0.559154	0.454614	NOT		K04752	1.28464	7.75541	1.28511	0.25697	NOT		K04752	-0.902106	7.75541	0.279879	0.596789	NOT
K04691	0.74742	7.51763	0.394034	0.530196	NOT		K04691	-0.909263	7.51763	0.29192	0.589001	NOT		K04755	3.85703	9.74256	11.6547	0.000642175	UP		K04755	3.52712	9.74256	8.31555	0.00393657	UP
K04719	-2.26578	6.83681	1.77111	0.183266	NOT		K04719	-0.909263	6.83681	0.264481	0.607066	NOT		K04757	-5.50734	8.76991	30.631	3.18e-08	DOWN		K04757	-0.00081588	8.76991	9.12e-06	0.99759	NOT
K04744	3.7245	9.88703	10.4969	0.00119851	UP		K04744	4.21545	9.88703	12.8614	0.000336547	UP		K04758	-2.26578	6.83681	1.77111	0.183266	NOT		K04758	-0.909263	6.83681	0.264481	0.607066	NOT
K04751	1.5998	7.91043	2.10651	0.146695	NOT		K04751	-0.892776	7.91043	0.27221	0.601861	NOT		K04759	-2.26578	6.83681	1.77111	0.183266	NOT		K04759	-0.909263	6.83681	0.264481	0.607066	NOT
K04752	1.28464	7.75541	1.28511	0.25697	NOT		K04752	-0.902106	7.75541	0.279879	0.596789	NOT		K04760	-0.0446956	7.23692	0.00121749	0.972166	NOT		K04760	-0.909263	7.23692	0.304491	0.581089	NOT
K04755	3.85703	9.74256	11.6547	0.000642175	UP		K04755	3.52712	9.74256	8.31555	0.00393657	UP		K04761	1.80241	8.0166	2.77917	0.0955195	NOT		K04761	-0.887122	8.0166	0.268808	0.604141	NOT
K04757	-5.50734	8.76991	30.631	3.1754e-08	DOWN		K04757	-0.00081588	8.76991	9.12244e-06	0.99759	NOT		K04763	-0.305685	7.16303	0.0523874	0.818963	NOT		K04763	-0.909263	7.16303	0.296875	0.585857	NOT
K04758	-2.26578	6.83681	1.77111	0.183266	NOT		K04758	-0.909263	6.83681	0.264481	0.607066	NOT		K04764	-3.11175	9.08349	15.0966	0.000102607	DOWN		K04764	0.00517876	9.08349	2.81e-05	0.995774	NOT
K04759	-2.26578	6.83681	1.77111	0.183266	NOT		K04759	-0.909263	6.83681	0.264481	0.607066	NOT		K04768	-2.26578	6.83681	1.77111	0.183266	NOT		K04768	-0.909263	6.83681	0.264481	0.607066	NOT
K04760	-0.0446956	7.23692	0.00121749	0.972166	NOT		K04760	-0.909263	7.23692	0.304491	0.581089	NOT		K04770	1.76292	7.99546	2.63735	0.104399	NOT		K04770	-0.888032	7.99546	0.269279	0.603824	NOT
K04761	1.80241	8.0166	2.77917	0.0955195	NOT		K04761	-0.887122	8.0166	0.268808	0.604141	NOT		K04771	-1.16173	10.4129	2.54125	0.110929	NOT		K04771	-1.34227	10.4129	2.75123	0.0972016	NOT
K04763	-0.305685	7.16303	0.0523874	0.818963	NOT		K04763	-0.909263	7.16303	0.296875	0.585857	NOT		K04772	-2.02422	9.34527	8.22679	0.00413368	DOWN		K04772	-1.92277	9.34527	5.32128	0.0210807	NOT
K04764	-3.11175	9.08349	15.0966	0.000102607	DOWN		K04764	0.00517876	9.08349	2.8055e-05	0.995774	NOT		K04773	1.53031	7.8753	1.90422	0.167628	NOT		K04773	-0.895125	7.8753	0.273824	0.600786	NOT
K04768	-2.26578	6.83681	1.77111	0.183266	NOT		K04768	-0.909263	6.83681	0.264481	0.607066	NOT		K04774	2.73762	8.56325	6.68011	0.00975927	UP		K04774	-0.832872	8.56325	0.231448	0.63046	NOT
K04770	1.76292	7.99546	2.63735	0.104399	NOT		K04770	-0.888032	7.99546	0.269279	0.603824	NOT		K04780	-2.26578	6.83681	1.77111	0.183266	NOT		K04780	-0.909263	6.83681	0.264481	0.607066	NOT
K04771	-1.16173	10.4129	2.54125	0.110929	NOT		K04771	-1.34227	10.4129	2.75123	0.0972016	NOT		K05297	1.13808	7.68762	0.985089	0.320962	NOT		K05297	-0.906688	7.68762	0.284505	0.593772	NOT
K04772	-2.02422	9.34527	8.22679	0.00413368	DOWN		K04772	-1.92277	9.34527	5.32128	0.0210807	NOT		K05306	-2.26578	6.83681	1.77111	0.183266	NOT		K05306	-0.909263	6.83681	0.264481	0.607066	NOT
K04773	1.53031	7.8753	1.90422	0.167628	NOT		K04773	-0.895125	7.8753	0.273824	0.600786	NOT		K05337	1.62412	7.92287	2.18035	0.139804	NOT		K05337	-0.891981	7.92287	0.271668	0.602223	NOT
K04774	2.73762	8.56325	6.68011	0.00975927	UP		K04774	-0.832872	8.56325	0.231448	0.63046	NOT		K05343	-2.26578	6.83681	1.77111	0.183266	NOT		K05343	-0.909263	6.83681	0.264481	0.607066	NOT
K04780	-2.26578	6.83681	1.77111	0.183266	NOT		K04780	-0.909263	6.83681	0.264481	0.607066	NOT		K05349	0.296085	7.347	0.0568448	0.811558	NOT		K05349	-0.909263	7.347	0.299448	0.584237	NOT
K05297	1.13808	7.68762	0.985089	0.320962	NOT		K05297	-0.906688	7.68762	0.284505	0.593772	NOT		K05365	0.226363	7.32318	0.0328088	0.856267	NOT		K05365	-0.909263	7.32318	0.300584	0.583525	NOT
K05306	-2.26578	6.83681	1.77111	0.183266	NOT		K05306	-0.909263	6.83681	0.264481	0.607066	NOT		K05366	3.31824	8.94943	9.44154	0.00212523	UP		K05366	-0.807377	8.94943	0.204996	0.650725	NOT
K05337	1.62412	7.92287	2.18035	0.139804	NOT		K05337	-0.891981	7.92287	0.271668	0.602223	NOT		K05367	-2.26578	6.83681	1.77111	0.183266	NOT		K05367	-0.909263	6.83681	0.264481	0.607066	NOT
K05343	-2.26578	6.83681	1.77111	0.183266	NOT		K05343	-0.909263	6.83681	0.264481	0.607066	NOT		K05368	3.24585	8.8997	9.05159	0.00262922	UP		K05368	-0.809996	8.8997	0.207282	0.648913	NOT
K05349	0.296085	7.347	0.0568448	0.811558	NOT		K05349	-0.909263	7.347	0.299448	0.584237	NOT		K05501	1.52903	7.87465	1.90062	0.168031	NOT		K05501	-0.895169	7.87465	0.273857	0.600764	NOT
K05365	0.226363	7.32318	0.0328088	0.856267	NOT		K05365	-0.909263	7.32318	0.300584	0.583525	NOT		K05515	1.18652	8.27272	1.00302	0.316597	NOT		K05515	2.4084	8.27272	4.4381	0.0351627	NOT
K05366	3.31824	8.94943	9.44154	0.00212523	UP		K05366	-0.807377	8.94943	0.204996	0.650725	NOT		K05516	-0.619771	7.40981	0.201129	0.653818	NOT		K05516	1.01694	7.40981	0.635314	0.425426	NOT
K05367	-2.26578	6.83681	1.77111	0.183266	NOT		K05367	-0.909263	6.83681	0.264481	0.607066	NOT		K05517	3.57978	9.36891	10.3961	0.00126564	UP		K05517	2.46939	9.36891	3.56033	0.0591962	NOT
K05368	3.24585	8.8997	9.05159	0.00262922	UP		K05368	-0.809996	8.8997	0.207282	0.648913	NOT		K05520	-2.26578	7.5565	1.94468	0.163183	NOT		K05520	1.86252	7.5565	2.69094	0.100942	NOT
K05501	1.52903	7.87465	1.90062	0.168031	NOT		K05501	-0.895169	7.87465	0.273857	0.600764	NOT		K05526	0.377674	7.37572	0.0938814	0.759304	NOT		K05526	-0.909263	7.37572	0.298121	0.585071	NOT
K05515	1.18652	8.27272	1.00302	0.316597	NOT		K05515	2.4084	8.27272	4.4381	0.0351627	NOT		K05527	1.80365	8.01727	2.78369	0.0952502	NOT		K05527	-0.887094	8.01727	0.268794	0.60415	NOT
K05516	-0.619771	7.40981	0.201129	0.653818	NOT		K05516	1.01694	7.40981	0.635314	0.425426	NOT		K05539	1.93646	8.08951	3.29231	0.069626	NOT		K05539	-0.883321	8.08951	0.266987	0.605368	NOT
K05517	3.57978	9.36891	10.3961	0.00126564	UP		K05517	2.46939	9.36891	3.56033	0.0591962	NOT		K05540	4.35608	9.81367	15.3687	8.89e-05	UP		K05540	1.87768	9.81367	1.73987	0.187176	NOT
K05520	-2.26578	7.5565	1.94468	0.163183	NOT		K05520	1.86252	7.5565	2.69094	0.100942	NOT		K05541	0.984188	7.61865	0.71635	0.397358	NOT		K05541	-0.909263	7.61865	0.288279	0.591334	NOT
K05526	0.377674	7.37572	0.0938813	0.759304	NOT		K05526	-0.909263	7.37572	0.298121	0.585071	NOT		K05548	1.16583	7.70023	1.03812	0.308277	NOT		K05548	-0.905778	7.70023	0.283542	0.594397	NOT
K05527	1.80365	8.01727	2.78369	0.0952502	NOT		K05527	-0.887094	8.01727	0.268794	0.60415	NOT		K05549	-2.26578	6.83681	1.77111	0.183266	NOT		K05549	-0.909263	6.83681	0.264481	0.607066	NOT
K05539	1.93646	8.08951	3.29231	0.069626	NOT		K05539	-0.883321	8.08951	0.266987	0.605368	NOT		K05555	0.293558	7.34612	0.0558531	0.813178	NOT		K05555	-0.909263	7.34612	0.299489	0.584211	NOT
K05540	4.35608	9.81367	15.3687	8.88532e-05	UP		K05540	1.87768	9.81367	1.73987	0.187176	NOT		K05560	-2.26578	6.83681	1.77111	0.183266	NOT		K05560	-0.909263	6.83681	0.264481	0.607066	NOT
K05541	0.984188	7.61865	0.71635	0.397358	NOT		K05541	-0.909263	7.61865	0.288279	0.591334	NOT		K05563	-2.26578	6.83681	1.77111	0.183266	NOT		K05563	-0.909263	6.83681	0.264481	0.607066	NOT
K05548	1.16583	7.70023	1.03812	0.308277	NOT		K05548	-0.905778	7.70023	0.283542	0.594397	NOT		K05590	0.70996	7.50237	0.35295	0.552458	NOT		K05590	-0.909263	7.50237	0.292519	0.588619	NOT
K05549	-2.26578	6.83681	1.77111	0.183266	NOT		K05549	-0.909263	6.83681	0.264481	0.607066	NOT		K05591	0.629345	7.47021	0.273164	0.601225	NOT		K05591	-0.909263	7.47021	0.293908	0.587736	NOT
K05555	0.293558	7.34612	0.0558531	0.813178	NOT		K05555	-0.909263	7.34612	0.299489	0.584211	NOT		K05592	3.40061	9.26639	9.38852	0.00218753	UP		K05592	2.49654	9.26639	3.72162	0.0537318	NOT
K05560	-2.26578	6.83681	1.77111	0.183266	NOT		K05560	-0.909263	6.83681	0.264481	0.607066	NOT		K05595	2.02783	8.32108	3.48627	0.0619004	NOT		K05595	1.20543	8.32108	0.815427	0.366536	NOT
K05563	-2.26578	6.83681	1.77111	0.183266	NOT		K05563	-0.909263	6.83681	0.264481	0.607066	NOT		K05597	-0.0708579	7.22911	0.00304512	0.955994	NOT		K05597	-0.909263	7.22911	0.304824	0.580882	NOT
K05590	0.70996	7.50237	0.35295	0.552458	NOT		K05590	-0.909263	7.50237	0.292519	0.588619	NOT		K05685	0.88479	7.57528	0.567187	0.451391	NOT		K05685	-0.909263	7.57528	0.289668	0.590442	NOT
K05591	0.629345	7.47021	0.273164	0.601225	NOT		K05591	-0.909263	7.47021	0.293908	0.587736	NOT		K05692	-2.26578	6.83681	1.77111	0.183266	NOT		K05692	-0.909263	6.83681	0.264481	0.607066	NOT
K05592	3.40061	9.26639	9.38852	0.00218753	UP		K05592	2.49654	9.26639	3.72162	0.0537318	NOT		K05773	-0.691054	7.06935	0.236093	0.62705	NOT		K05773	-0.909263	7.06935	0.284201	0.593969	NOT
K05595	2.02783	8.32108	3.48627	0.0619004	NOT		K05595	1.20543	8.32108	0.815427	0.366536	NOT		K05775	0.710595	7.50263	0.353625	0.552078	NOT		K05775	-0.909263	7.50263	0.292509	0.588625	NOT
K05597	-0.0708579	7.22911	0.00304512	0.955994	NOT		K05597	-0.909263	7.22911	0.304824	0.580882	NOT		K05782	-0.0418879	7.23776	0.00106989	0.973907	NOT		K05782	-0.909263	7.23776	0.304455	0.581111	NOT
K05685	0.88479	7.57528	0.567187	0.451391	NOT		K05685	-0.909263	7.57528	0.289668	0.590442	NOT		K05785	2.7469	9.12316	5.75454	0.0164588	NOT		K05785	3.31149	9.12316	7.81405	0.00519105	UP
K05692	-2.26578	6.83681	1.77111	0.183266	NOT		K05692	-0.909263	6.83681	0.264481	0.607066	NOT		K05786	1.19085	7.71166	1.08707	0.297139	NOT		K05786	-0.904871	7.71166	0.282606	0.595006	NOT
K05773	-0.691054	7.06935	0.236093	0.62705	NOT		K05773	-0.909263	7.06935	0.284201	0.593969	NOT		K05787	3.96058	9.40738	13.1636	0.000286435	UP		K05787	-0.786234	9.40738	0.187546	0.664974	NOT
K05775	0.710595	7.50263	0.353625	0.552078	NOT		K05775	-0.909263	7.50263	0.292509	0.588625	NOT		K05788	4.40769	9.74166	15.9969	6.38e-05	UP		K05788	-0.7732	9.74166	0.177957	0.673141	NOT
K05782	-0.0418879	7.23776	0.00106989	0.973907	NOT		K05782	-0.909263	7.23776	0.304455	0.581111	NOT		K05791	0.371268	7.37343	0.0906168	0.763399	NOT		K05791	-0.909263	7.37343	0.298226	0.585005	NOT
K05785	2.7469	9.12316	5.75454	0.0164588	NOT		K05785	3.31149	9.12316	7.81405	0.00519106	UP		K05794	2.38366	8.90522	4.2703	0.0388021	NOT		K05794	3.11582	8.90522	6.96263	0.00833194	UP
K05786	1.19085	7.71166	1.08707	0.297139	NOT		K05786	-0.904871	7.71166	0.282606	0.595006	NOT		K05795	0.527569	7.43092	0.188328	0.664318	NOT		K05795	-0.909263	7.43092	0.295616	0.586652	NOT
K05787	3.96058	9.40738	13.1636	0.000286435	UP		K05787	-0.786234	9.40738	0.187546	0.664974	NOT		K05799	4.11649	9.77101	13.5396	0.000234432	UP		K05799	2.89792	9.77101	5.03565	0.024846	NOT
K05788	4.40769	9.74166	15.9969	6.37647e-05	UP		K05788	-0.7732	9.74166	0.177957	0.673141	NOT		K05801	1.18994	7.71124	1.08527	0.297538	NOT		K05801	-0.904907	7.71124	0.282643	0.594983	NOT
K05791	0.371268	7.37343	0.0906168	0.763399	NOT		K05791	-0.909263	7.37343	0.298226	0.585005	NOT		K05802	3.04536	8.7642	8.03453	0.00459581	UP		K05802	-0.81799	8.7642	0.214734	0.643089	NOT
K05794	2.38366	8.90522	4.2703	0.0388021	NOT		K05794	3.11582	8.90522	6.96263	0.00833194	UP		K05803	3.00408	8.73673	7.84143	0.00511306	UP		K05803	-0.819834	8.73673	0.216638	0.641621	NOT
K05795	0.527569	7.43092	0.188328	0.664318	NOT		K05795	-0.909263	7.43092	0.295616	0.586652	NOT		K05807	3.86462	9.33721	12.6004	0.000386907	UP		K05807	-0.789498	9.33721	0.190135	0.662811	NOT
K05799	4.11649	9.77101	13.5396	0.000234432	UP		K05799	2.89792	9.77101	5.03565	0.024846	NOT		K05808	-1.48133	10.2691	3.75856	0.0525573	NOT		K05808	0.60675	10.2691	0.612943	0.433695	NOT
K05801	1.18994	7.71124	1.08527	0.297538	NOT		K05801	-0.904907	7.71124	0.282643	0.594983	NOT		K05810	1.69433	7.95924	2.40313	0.121115	NOT		K05810	-0.889802	7.95924	0.270248	0.603173	NOT
K05802	3.04536	8.7642	8.03453	0.00459581	UP		K05802	-0.81799	8.7642	0.214734	0.643089	NOT		K05812	0.982252	7.61779	0.713248	0.398382	NOT		K05812	-0.909263	7.61779	0.288306	0.591316	NOT
K05803	3.00408	8.73673	7.84143	0.00511306	UP		K05803	-0.819834	8.73673	0.216638	0.641621	NOT		K05813	-2.26578	7.56693	1.94195	0.163478	NOT		K05813	1.88324	7.56693	2.76496	0.0963708	NOT
K05807	3.86462	9.33721	12.6004	0.000386907	UP		K05807	-0.789498	9.33721	0.190135	0.662811	NOT		K05817	-0.138212	7.20943	0.0114429	0.914813	NOT		K05817	-0.909263	7.20943	0.305665	0.580361	NOT
K05808	-1.48133	10.2691	3.75856	0.0525573	NOT		K05808	0.60675	10.2691	0.612943	0.433695	NOT		K05820	1.07119	7.65775	0.86439	0.352529	NOT		K05820	-0.909263	7.65775	0.287132	0.592073	NOT
K05810	1.69433	7.95924	2.40313	0.121115	NOT		K05810	-0.889802	7.95924	0.270248	0.603173	NOT		K05825	-2.26578	6.83681	1.77111	0.183266	NOT		K05825	-0.909263	6.83681	0.264481	0.607066	NOT
K05812	0.982252	7.61779	0.713248	0.398382	NOT		K05812	-0.909263	7.61779	0.288306	0.591316	NOT		K05834	0.390007	7.38014	0.10034	0.751427	NOT		K05834	-0.909263	7.38014	0.297919	0.585198	NOT
K05813	-2.26578	7.56693	1.94195	0.163478	NOT		K05813	1.88324	7.56693	2.76496	0.0963708	NOT		K05835	-2.26578	6.83681	1.77111	0.183266	NOT		K05835	-0.909263	6.83681	0.264481	0.607066	NOT
K05817	-0.138212	7.20943	0.0114429	0.914813	NOT		K05817	-0.909263	7.20943	0.305665	0.580361	NOT		K05836	1.70408	7.96435	2.43548	0.11864	NOT		K05836	-0.889532	7.96435	0.270095	0.603276	NOT
K05820	1.07119	7.65775	0.86439	0.352529	NOT		K05820	-0.909263	7.65775	0.287132	0.592073	NOT		K05837	0.663424	7.48369	0.305502	0.580462	NOT		K05837	-0.909263	7.48369	0.293324	0.588107	NOT
K05825	-2.26578	6.83681	1.77111	0.183266	NOT		K05825	-0.909263	6.83681	0.264481	0.607066	NOT		K05838	0.982065	8.04667	0.675788	0.411054	NOT		K05838	1.84043	8.04667	2.37339	0.123441	NOT
K05834	0.390007	7.38014	0.10034	0.751427	NOT		K05834	-0.909263	7.38014	0.297919	0.585198	NOT		K05841	-2.26578	6.83681	1.77111	0.183266	NOT		K05841	-0.909263	6.83681	0.264481	0.607066	NOT
K05835	-2.26578	6.83681	1.77111	0.183266	NOT		K05835	-0.909263	6.83681	0.264481	0.607066	NOT		K05844	1.33722	7.78044	1.40518	0.235878	NOT		K05844	-0.900629	7.78044	0.27848	0.597707	NOT
K05836	1.70408	7.96435	2.43548	0.11864	NOT		K05836	-0.889532	7.96435	0.270095	0.603276	NOT		K05846	0.716014	7.50482	0.359417	0.54884	NOT		K05846	-0.909263	7.50482	0.292423	0.58868	NOT
K05837	0.663424	7.48369	0.305502	0.580462	NOT		K05837	-0.909263	7.48369	0.293324	0.588107	NOT		K05847	-2.26578	6.83681	1.77111	0.183266	NOT		K05847	-0.909263	6.83681	0.264481	0.607066	NOT
K05838	0.982065	8.04667	0.675788	0.411054	NOT		K05838	1.84043	8.04667	2.37339	0.123441	NOT		K05851	3.29919	8.93631	9.33786	0.00224879	UP		K05851	-0.808054	8.93631	0.205581	0.65026	NOT
K05841	-2.26578	6.83681	1.77111	0.183266	NOT		K05841	-0.909263	6.83681	0.264481	0.607066	NOT		K05878	-0.0841869	7.22517	0.00428794	0.947791	NOT		K05878	-0.909263	7.22517	0.304992	0.580778	NOT
K05844	1.33722	7.78044	1.40518	0.235878	NOT		K05844	-0.900629	7.78044	0.27848	0.597707	NOT		K05882	0.121327	7.28857	0.00924844	0.923388	NOT		K05882	-0.909263	7.28857	0.302244	0.582487	NOT
K05846	0.716014	7.50482	0.359417	0.54884	NOT		K05846	-0.909263	7.50482	0.292423	0.58868	NOT		K05896	0.0801834	7.27543	0.00400933	0.949513	NOT		K05896	-0.909263	7.27543	0.302855	0.582107	NOT
K05847	-2.26578	6.83681	1.77111	0.183266	NOT		K05847	-0.909263	6.83681	0.264481	0.607066	NOT		K05898	-2.26578	6.83681	1.77111	0.183266	NOT		K05898	-0.909263	6.83681	0.264481	0.607066	NOT
K05851	3.29919	8.93631	9.33786	0.00224879	UP		K05851	-0.808054	8.93631	0.205581	0.65026	NOT		K05913	-2.26578	6.83681	1.77111	0.183266	NOT		K05913	-0.909263	6.83681	0.264481	0.607066	NOT
K05878	-0.0841869	7.22517	0.00428794	0.947791	NOT		K05878	-0.909263	7.22517	0.304992	0.580778	NOT		K05916	0.988635	7.62062	0.723506	0.39501	NOT		K05916	-0.909263	7.62062	0.288216	0.591374	NOT
K05882	0.121327	7.28857	0.00924844	0.923388	NOT		K05882	-0.909263	7.28857	0.302244	0.582487	NOT		K05970	-2.26578	6.83681	1.77111	0.183266	NOT		K05970	-0.909263	6.83681	0.264481	0.607066	NOT
K05896	0.0801834	7.27543	0.00400933	0.949513	NOT		K05896	-0.909263	7.27543	0.302855	0.582107	NOT		K05973	-0.202355	7.19124	0.0239652	0.876976	NOT		K05973	-0.909263	7.19124	0.302943	0.582052	NOT
K05898	-2.26578	6.83681	1.77111	0.183266	NOT		K05898	-0.909263	6.83681	0.264481	0.607066	NOT		K06001	-0.00574901	7.2487	2.03e-05	0.996405	NOT		K06001	-0.909263	7.2487	0.30399	0.581401	NOT
K05913	-2.26578	6.83681	1.77111	0.183266	NOT		K05913	-0.909263	6.83681	0.264481	0.607066	NOT		K06013	0.966054	7.61063	0.687603	0.406995	NOT		K06013	-0.909263	7.61063	0.288534	0.59117	NOT
K05916	0.988635	7.62062	0.723506	0.39501	NOT		K05916	-0.909263	7.62062	0.288216	0.591374	NOT		K06016	-1.84742	7.47302	4.09635	0.0429945	NOT		K06016	-2.63116	7.47302	4.54947	0.0329458	NOT
K05970	-2.26578	6.83681	1.77111	0.183266	NOT		K05970	-0.909263	6.83681	0.264481	0.607066	NOT		K06019	-2.26578	6.83681	1.77111	0.183266	NOT		K06019	-0.909263	6.83681	0.264481	0.607066	NOT
K05973	-0.202355	7.19124	0.0239652	0.876976	NOT		K05973	-0.909263	7.19124	0.302943	0.582052	NOT		K06020	3.45732	9.04613	10.217	0.00139455	UP		K06020	-0.802666	9.04613	0.20095	0.653962	NOT
K06001	-0.00574901	7.2487	2.03011e-05	0.996405	NOT		K06001	-0.909263	7.2487	0.30399	0.581401	NOT		K06023	-2.26578	6.83681	1.77111	0.183266	NOT		K06023	-0.909263	6.83681	0.264481	0.607066	NOT
K06013	0.966054	7.61063	0.687603	0.406995	NOT		K06013	-0.909263	7.61063	0.288534	0.59117	NOT		K06024	0.52811	7.43113	0.188733	0.663979	NOT		K06024	-0.909263	7.43113	0.295607	0.586658	NOT
K06016	-1.84742	7.47302	4.09635	0.0429945	NOT		K06016	-2.63116	7.47302	4.54947	0.0329458	NOT		K06041	0.750705	7.51897	0.397759	0.528259	NOT		K06041	-0.909263	7.51897	0.291868	0.589035	NOT
K06019	-2.26578	6.83681	1.77111	0.183266	NOT		K06019	-0.909263	6.83681	0.264481	0.607066	NOT		K06046	0.234926	7.32607	0.035393	0.850777	NOT		K06046	-0.909263	7.32607	0.300446	0.583611	NOT
K06020	3.45732	9.04613	10.217	0.00139455	UP		K06020	-0.802666	9.04613	0.20095	0.653962	NOT		K06048	0.24275	7.32872	0.0378429	0.845762	NOT		K06048	-0.909263	7.32872	0.30032	0.583691	NOT
K06023	-2.26578	6.83681	1.77111	0.183266	NOT		K06023	-0.909263	6.83681	0.264481	0.607066	NOT		K06073	0.916333	7.58889	0.612308	0.433933	NOT		K06073	-0.909263	7.58889	0.289226	0.590725	NOT
K06024	0.52811	7.43113	0.188733	0.663979	NOT		K06024	-0.909263	7.43113	0.295607	0.586658	NOT		K06075	-2.26578	6.83681	1.77111	0.183266	NOT		K06075	-0.909263	6.83681	0.264481	0.607066	NOT
K06041	0.750705	7.51897	0.397759	0.528259	NOT		K06041	-0.909263	7.51897	0.291868	0.589035	NOT		K06076	1.90229	8.4907	2.84064	0.0919291	NOT		K06076	2.34586	8.4907	3.85934	0.049489	NOT
K06046	0.234926	7.32607	0.035393	0.850777	NOT		K06046	-0.909263	7.32607	0.300446	0.583611	NOT		K06077	-0.202442	8.78	0.0779882	0.780046	NOT		K06077	-3.59585	8.78	8.94196	0.00279167	DOWN
K06048	0.24275	7.32872	0.0378429	0.845762	NOT		K06048	-0.909263	7.32872	0.30032	0.583691	NOT		K06131	0.580003	7.45098	0.22987	0.631627	NOT		K06131	-0.909263	7.45098	0.294743	0.587206	NOT
K06073	0.916333	7.58889	0.612308	0.433933	NOT		K06073	-0.909263	7.58889	0.289226	0.590725	NOT		K06134	0.458346	7.40504	0.14034	0.707949	NOT		K06134	-0.909263	7.40504	0.296784	0.585914	NOT
K06075	-2.26578	6.83681	1.77111	0.183266	NOT		K06075	-0.909263	6.83681	0.264481	0.607066	NOT		K06136	-2.26578	6.83681	1.77111	0.183266	NOT		K06136	-0.909263	6.83681	0.264481	0.607066	NOT
K06076	1.90229	8.4907	2.84064	0.0919291	NOT		K06076	2.34586	8.4907	3.85934	0.049489	NOT		K06137	-0.156643	7.20415	0.0146426	0.903688	NOT		K06137	-0.909263	7.20415	0.305763	0.580301	NOT
K06077	-0.202442	8.78	0.0779882	0.780046	NOT		K06077	-3.59585	8.78	8.94196	0.00279167	DOWN		K06140	0.388014	7.37943	0.0992805	0.752699	NOT		K06140	-0.909263	7.37943	0.297952	0.585178	NOT
K06131	0.580003	7.45098	0.22987	0.631627	NOT		K06131	-0.909263	7.45098	0.294743	0.587206	NOT		K06142	-2.71007	10.9605	12.4547	0.00041824	DOWN		K06142	-1.21803	10.9605	2.47609	0.115612	NOT
K06134	0.458346	7.40504	0.14034	0.707949	NOT		K06134	-0.909263	7.40504	0.296784	0.585914	NOT		K06143	0.103442	7.28283	0.00670115	0.934759	NOT		K06143	-0.909263	7.28283	0.302521	0.582315	NOT
K06136	-2.26578	6.83681	1.77111	0.183266	NOT		K06136	-0.909263	6.83681	0.264481	0.607066	NOT		K06147	1.04987	7.64807	0.826371	0.363339	NOT		K06147	-0.909263	7.64807	0.287345	0.591935	NOT
K06137	-0.156643	7.20415	0.0146426	0.903688	NOT		K06137	-0.909263	7.20415	0.305763	0.580301	NOT		K06148	-2.26578	6.83681	1.77111	0.183266	NOT		K06148	-0.909263	6.83681	0.264481	0.607066	NOT
K06140	0.388014	7.37943	0.0992805	0.752699	NOT		K06140	-0.909263	7.37943	0.297952	0.585178	NOT		K06149	1.16594	7.70028	1.03832	0.30823	NOT		K06149	-0.905775	7.70028	0.283538	0.5944	NOT
K06142	-2.71007	10.9605	12.4547	0.00041824	DOWN		K06142	-1.21803	10.9605	2.47609	0.115612	NOT		K06153	2.15532	8.21122	4.1573	0.0414737	NOT		K06153	-0.870056	8.21122	0.259005	0.610813	NOT
K06143	0.103442	7.28283	0.00670115	0.934759	NOT		K06143	-0.909263	7.28283	0.302521	0.582315	NOT		K06155	-2.26578	6.83681	1.77111	0.183266	NOT		K06155	-0.909263	6.83681	0.264481	0.607066	NOT
K06147	1.04987	7.64807	0.826371	0.363339	NOT		K06147	-0.909263	7.64807	0.287345	0.591935	NOT		K06158	2.34227	8.32008	4.97667	0.0257068	NOT		K06158	-0.859145	8.32008	0.252582	0.615271	NOT
K06148	-2.26578	6.83681	1.77111	0.183266	NOT		K06148	-0.909263	6.83681	0.264481	0.607066	NOT		K06162	-2.26578	6.83681	1.77111	0.183266	NOT		K06162	-0.909263	6.83681	0.264481	0.607066	NOT
K06149	1.16594	7.70028	1.03832	0.30823	NOT		K06149	-0.905775	7.70028	0.283538	0.5944	NOT		K06167	0.294025	7.34628	0.0560357	0.812878	NOT		K06167	-0.909263	7.34628	0.299482	0.584216	NOT
K06153	2.15532	8.21122	4.1573	0.0414737	NOT		K06153	-0.870056	8.21122	0.259005	0.610813	NOT		K06168	2.24152	8.2609	4.52786	0.0333644	NOT		K06168	-0.865086	8.2609	0.256094	0.612824	NOT
K06155	-2.26578	6.83681	1.77111	0.183266	NOT		K06155	-0.909263	6.83681	0.264481	0.607066	NOT		K06175	0.901114	7.5823	0.590279	0.442324	NOT		K06175	-0.909263	7.5823	0.289436	0.590591	NOT
K06158	2.34227	8.32008	4.97667	0.0257068	NOT		K06158	-0.859145	8.32008	0.252582	0.615271	NOT		K06176	1.12824	7.6832	0.966835	0.325487	NOT		K06176	-0.907092	7.6832	0.284911	0.593508	NOT
K06162	-2.26578	6.83681	1.77111	0.183266	NOT		K06162	-0.909263	6.83681	0.264481	0.607066	NOT		K06177	0.625431	7.46867	0.269579	0.603623	NOT		K06177	-0.909263	7.46867	0.293974	0.587693	NOT
K06167	0.294025	7.34628	0.0560357	0.812878	NOT		K06167	-0.909263	7.34628	0.299482	0.584216	NOT		K06178	2.6066	8.48064	6.13375	0.013274	NOT		K06178	-0.840839	8.48064	0.239569	0.624525	NOT
K06168	2.24152	8.2609	4.52786	0.0333644	NOT		K06168	-0.865086	8.2609	0.256094	0.612824	NOT		K06179	1.52871	7.87449	1.89973	0.16813	NOT		K06179	-0.895181	7.87449	0.273866	0.600758	NOT
K06175	0.901114	7.5823	0.590279	0.442324	NOT		K06175	-0.909263	7.5823	0.289436	0.590591	NOT		K06180	0.822809	7.54893	0.484596	0.486359	NOT		K06180	-0.909263	7.54893	0.290695	0.589784	NOT
K06176	1.12824	7.6832	0.966835	0.325487	NOT		K06176	-0.907092	7.6832	0.284911	0.593508	NOT		K06183	1.96517	8.10512	3.39995	0.0652188	NOT		K06183	-0.881583	8.10512	0.265917	0.606092	NOT
K06177	0.625431	7.46867	0.269579	0.603623	NOT		K06177	-0.909263	7.46867	0.293974	0.587693	NOT		K06186	2.93361	9.51117	6.28392	0.0121948	NOT		K06186	4.12418	9.51117	12.8628	0.0003363	UP
K06178	2.6066	8.48064	6.13375	0.013274	NOT		K06178	-0.840839	8.48064	0.239569	0.624525	NOT		K06187	3.32296	8.95269	9.46734	0.00209557	UP		K06187	-0.80721	8.95269	0.204852	0.650839	NOT
K06179	1.52871	7.87449	1.89973	0.16813	NOT		K06179	-0.895181	7.87449	0.273866	0.600758	NOT		K06188	1.57368	7.89715	2.02899	0.154345	NOT		K06188	-0.893643	7.89715	0.272804	0.601465	NOT
K06180	0.822809	7.54893	0.484596	0.486359	NOT		K06180	-0.909263	7.54893	0.290695	0.589784	NOT		K06189	3.49754	9.07436	10.4479	0.0012307	UP		K06189	-0.801376	9.07436	0.199861	0.65484	NOT
K06183	1.96517	8.10512	3.39995	0.0652188	NOT		K06183	-0.881583	8.10512	0.265917	0.606092	NOT		K06190	1.42813	7.82462	1.62963	0.201775	NOT		K06190	-0.898294	7.82462	0.276409	0.599073	NOT
K06186	2.93361	9.51117	6.28392	0.0121948	NOT		K06186	4.12418	9.51117	12.8628	0.0003363	UP		K06192	1.89567	8.06732	3.13698	0.0765566	NOT		K06192	-0.885182	8.06732	0.26807	0.604637	NOT
K06187	3.32296	8.95269	9.46734	0.00209556	UP		K06187	-0.80721	8.95269	0.204852	0.650839	NOT		K06193	0.768852	7.52644	0.418697	0.517598	NOT		K06193	-0.909263	7.52644	0.291575	0.589222	NOT
K06188	1.57368	7.89715	2.02899	0.154345	NOT		K06188	-0.893643	7.89715	0.272804	0.601465	NOT		K06194	3.49239	9.07074	10.4181	0.00125064	UP		K06194	-0.80154	9.07074	0.199999	0.654728	NOT
K06189	3.49754	9.07436	10.4479	0.0012307	UP		K06189	-0.801376	9.07436	0.199861	0.65484	NOT		K06199	-2.26578	6.83681	1.77111	0.183266	NOT		K06199	-0.909263	6.83681	0.264481	0.607066	NOT
K06190	1.42813	7.82462	1.62963	0.201775	NOT		K06190	-0.898294	7.82462	0.276409	0.599073	NOT		K06200	1.60827	7.91475	2.13206	0.144269	NOT		K06200	-0.892498	7.91475	0.27202	0.601988	NOT
K06192	1.89567	8.06732	3.13698	0.0765566	NOT		K06192	-0.885182	8.06732	0.26807	0.604637	NOT		K06201	1.13416	7.68585	0.977748	0.322772	NOT		K06201	-0.906832	7.68585	0.284653	0.593676	NOT
K06193	0.768852	7.52644	0.418697	0.517598	NOT		K06193	-0.909263	7.52644	0.291575	0.589222	NOT		K06203	1.20297	7.71721	1.11116	0.291848	NOT		K06203	-0.904402	7.71721	0.28213	0.595317	NOT
K06194	3.49239	9.07074	10.4181	0.00125064	UP		K06194	-0.80154	9.07074	0.199999	0.654728	NOT		K06204	4.01502	10.6713	11.4453	0.000718665	UP		K06204	5.55269	10.6713	23.0337	1.61e-06	UP
K06199	-2.26578	6.83681	1.77111	0.183266	NOT		K06199	-0.909263	6.83681	0.264481	0.607066	NOT		K06205	1.93755	8.0901	3.29636	0.0694543	NOT		K06205	-0.883254	8.0901	0.266946	0.605396	NOT
K06200	1.60827	7.91475	2.13206	0.144269	NOT		K06200	-0.892498	7.91475	0.27202	0.601988	NOT		K06206	-2.26578	6.83681	1.77111	0.183266	NOT		K06206	-0.909263	6.83681	0.264481	0.607066	NOT
K06201	1.13416	7.68585	0.977748	0.322772	NOT		K06201	-0.906832	7.68585	0.284653	0.593676	NOT		K06207	0.770529	11.1053	1.01852	0.312888	NOT		K06207	0.421681	11.1053	0.274753	0.600169	NOT
K06203	1.20297	7.71721	1.11116	0.291848	NOT		K06203	-0.904402	7.71721	0.28213	0.595317	NOT		K06212	1.16703	7.70078	1.04044	0.307736	NOT		K06212	-0.905738	7.70078	0.2835	0.594425	NOT
K06204	4.01502	10.6713	11.4453	0.000718665	UP		K06204	5.55269	10.6713	23.0337	1.60792e-06	UP		K06213	2.8127	8.61143	6.99483	0.00818346	UP		K06213	-0.82898	8.61143	0.226856	0.633873	NOT
K06205	1.93755	8.0901	3.29636	0.0694543	NOT		K06205	-0.883254	8.0901	0.266946	0.605396	NOT		K06217	0.0336599	7.26083	0.000700409	0.978887	NOT		K06217	-0.909263	7.26083	0.303474	0.581721	NOT
K06206	-2.26578	6.83681	1.77111	0.183266	NOT		K06206	-0.909263	6.83681	0.264481	0.607066	NOT		K06219	1.58596	7.90338	2.06523	0.150714	NOT		K06219	-0.893233	7.90338	0.272523	0.601653	NOT
K06207	0.770529	11.1053	1.01852	0.312888	NOT		K06207	0.421681	11.1053	0.274753	0.600169	NOT		K06222	-2.26578	6.83681	1.77111	0.183266	NOT		K06222	-0.909263	6.83681	0.264481	0.607066	NOT
K06212	1.16703	7.70078	1.04044	0.307736	NOT		K06212	-0.905738	7.70078	0.2835	0.594425	NOT		K06223	0.698389	7.4977	0.34079	0.559383	NOT		K06223	-0.909263	7.4977	0.292718	0.588492	NOT
K06213	2.8127	8.61143	6.99483	0.00818346	UP		K06213	-0.82898	8.61143	0.226856	0.633873	NOT		K06282	-2.26578	6.83681	1.77111	0.183266	NOT		K06282	-0.909263	6.83681	0.264481	0.607066	NOT
K06217	0.0336599	7.26083	0.000700409	0.978887	NOT		K06217	-0.909263	7.26083	0.303474	0.581721	NOT		K06287	2.01626	8.13317	3.5963	0.0579285	NOT		K06287	-0.878502	8.13317	0.264057	0.607354	NOT
K06219	1.58596	7.90338	2.06523	0.150714	NOT		K06219	-0.893233	7.90338	0.272523	0.601653	NOT		K06373	-2.26578	6.83681	1.77111	0.183266	NOT		K06373	-0.909263	6.83681	0.264481	0.607066	NOT
K06222	-2.26578	6.83681	1.77111	0.183266	NOT		K06222	-0.909263	6.83681	0.264481	0.607066	NOT		K06377	0.0392199	7.26256	0.000951905	0.975387	NOT		K06377	-0.909263	7.26256	0.3034	0.581767	NOT
K06223	0.698389	7.4977	0.34079	0.559383	NOT		K06223	-0.909263	7.4977	0.292718	0.588492	NOT		K06415	0.567417	7.87945	0.206786	0.649305	NOT		K06415	1.68242	7.87945	1.94208	0.163464	NOT
K06282	-2.26578	6.83681	1.77111	0.183266	NOT		K06282	-0.909263	6.83681	0.264481	0.607066	NOT		K06442	-2.26578	7.51974	1.95431	0.162145	NOT		K06442	1.78782	7.51974	2.435	0.118676	NOT
K06287	2.01626	8.13317	3.5963	0.0579285	NOT		K06287	-0.878502	8.13317	0.264057	0.607354	NOT		K06445	-0.0447323	7.2369	0.00121948	0.972143	NOT		K06445	-0.909263	7.2369	0.304492	0.581089	NOT
K06373	-2.26578	6.83681	1.77111	0.183266	NOT		K06373	-0.909263	6.83681	0.264481	0.607066	NOT		K06447	-2.26578	6.83681	1.77111	0.183266	NOT		K06447	-0.909263	6.83681	0.264481	0.607066	NOT
K06377	0.0392199	7.26256	0.000951905	0.975387	NOT		K06377	-0.909263	7.26256	0.3034	0.581767	NOT		K06464	-5.32354	7.74723	35.3354	2.84e-09	DOWN		K06464	-3.96137	7.74723	16.0793	6.11e-05	DOWN
K06415	0.567417	7.87945	0.206786	0.649305	NOT		K06415	1.68242	7.87945	1.94208	0.163464	NOT		K06518	1.14335	7.69001	0.995012	0.318537	NOT		K06518	-0.90651	7.69001	0.284318	0.593893	NOT
K06442	-2.26578	7.51974	1.95431	0.162145	NOT		K06442	1.78782	7.51974	2.435	0.118676	NOT		K06598	-2.26578	6.83681	1.77111	0.183266	NOT		K06598	-0.909263	6.83681	0.264481	0.607066	NOT
K06445	-0.0447323	7.2369	0.00121948	0.972143	NOT		K06445	-0.909263	7.2369	0.304492	0.581089	NOT		K06599	-2.26578	7.49064	1.96225	0.161295	NOT		K06599	1.72673	7.49064	2.23833	0.134649	NOT
K06447	-2.26578	6.83681	1.77111	0.183266	NOT		K06447	-0.909263	6.83681	0.264481	0.607066	NOT		K06603	2.4506	8.38484	5.44882	0.0195953	NOT		K06603	-0.851341	8.38484	0.247522	0.618833	NOT
K06464	-5.32354	7.74723	35.3354	2.83979e-09	DOWN		K06464	-3.96137	7.74723	16.0793	6.10506e-05	DOWN		K06857	-2.26578	6.83681	1.77111	0.183266	NOT		K06857	-0.909263	6.83681	0.264481	0.607066	NOT
K06518	1.14335	7.69001	0.995012	0.318537	NOT		K06518	-0.90651	7.69001	0.284318	0.593893	NOT		K06858	1.01928	7.6343	0.773971	0.379006	NOT		K06858	-0.909263	7.6343	0.287782	0.591654	NOT
K06598	-2.26578	6.83681	1.77111	0.183266	NOT		K06598	-0.909263	6.83681	0.264481	0.607066	NOT		K06861	1.23253	8.09948	1.12383	0.289114	NOT		K06861	1.7349	8.09948	2.03189	0.154051	NOT
K06599	-2.26578	7.49064	1.96225	0.161295	NOT		K06599	1.72673	7.49064	2.23833	0.134649	NOT		K06867	-0.508374	7.11156	0.134603	0.713712	NOT		K06867	-0.909263	7.11156	0.288123	0.591434	NOT
K06603	2.4506	8.38484	5.44882	0.0195953	NOT		K06603	-0.851341	8.38484	0.247522	0.618833	NOT		K06871	-2.26578	6.83681	1.77111	0.183266	NOT		K06871	-0.909263	6.83681	0.264481	0.607066	NOT
K06857	-2.26578	6.83681	1.77111	0.183266	NOT		K06857	-0.909263	6.83681	0.264481	0.607066	NOT		K06879	-0.0998611	7.22056	0.00601586	0.938178	NOT		K06879	-0.909263	7.22056	0.305189	0.580656	NOT
K06858	1.01928	7.6343	0.773971	0.379006	NOT		K06858	-0.909263	7.6343	0.287782	0.591654	NOT		K06888	-6.67876	8.79187	56.4049	6.25e-14	DOWN		K06888	-5.24269	8.79187	26.0875	3.3e-07	DOWN
K06861	1.23253	8.09948	1.12383	0.289114	NOT		K06861	1.7349	8.09948	2.03189	0.154051	NOT		K06889	0.418054	7.39028	0.115887	0.733544	NOT		K06889	-0.909263	7.39028	0.297456	0.58549	NOT
K06867	-0.508374	7.11156	0.134603	0.713712	NOT		K06867	-0.909263	7.11156	0.288123	0.591434	NOT		K06890	-2.26578	6.83681	1.77111	0.183266	NOT		K06890	-0.909263	6.83681	0.264481	0.607066	NOT
K06871	-2.26578	6.83681	1.77111	0.183266	NOT		K06871	-0.909263	6.83681	0.264481	0.607066	NOT		K06891	2.77147	8.5849	6.82142	0.00901647	UP		K06891	-0.831094	8.5849	0.229354	0.632011	NOT
K06879	-0.0998611	7.22056	0.00601586	0.938178	NOT		K06879	-0.909263	7.22056	0.305189	0.580656	NOT		K06894	1.3246	7.7744	1.37581	0.240836	NOT		K06894	-0.900995	7.7744	0.278825	0.597481	NOT
K06888	-6.67876	8.79187	56.4049	6.24595e-14	DOWN		K06888	-5.24269	8.79187	26.0875	3.30482e-07	DOWN		K06895	0.0361571	7.69305	0.00075687	0.978052	NOT		K06895	1.49342	7.69305	1.51038	0.219102	NOT
K06889	0.418054	7.39028	0.115887	0.733544	NOT		K06889	-0.909263	7.39028	0.297456	0.58549	NOT		K06899	0.360737	7.36968	0.0853836	0.770134	NOT		K06899	-0.909263	7.36968	0.298397	0.584897	NOT
K06890	-2.26578	6.83681	1.77111	0.183266	NOT		K06890	-0.909263	6.83681	0.264481	0.607066	NOT		K06901	1.5501	7.88524	1.96053	0.161478	NOT		K06901	-0.894441	7.88524	0.273352	0.6011	NOT
K06891	2.77147	8.5849	6.82142	0.00901647	UP		K06891	-0.831094	8.5849	0.229354	0.632011	NOT		K06902	-0.0777693	7.73295	0.00342269	0.953348	NOT		K06902	1.68949	7.73295	2.02454	0.154798	NOT
K06894	1.3246	7.7744	1.37581	0.240836	NOT		K06894	-0.900995	7.7744	0.278825	0.597481	NOT		K06904	-2.26578	6.83681	1.77111	0.183266	NOT		K06904	-0.909263	6.83681	0.264481	0.607066	NOT
K06895	0.0361571	7.69305	0.00075687	0.978052	NOT		K06895	1.49342	7.69305	1.51038	0.219102	NOT		K06905	-2.26578	6.83681	1.77111	0.183266	NOT		K06905	-0.909263	6.83681	0.264481	0.607066	NOT
K06899	0.360737	7.36968	0.0853836	0.770134	NOT		K06899	-0.909263	7.36968	0.298397	0.584897	NOT		K06906	-2.26578	6.83681	1.77111	0.183266	NOT		K06906	-0.909263	6.83681	0.264481	0.607066	NOT
K06901	1.5501	7.88524	1.96053	0.161478	NOT		K06901	-0.894441	7.88524	0.273352	0.6011	NOT		K06908	0.935837	7.59738	0.641234	0.423278	NOT		K06908	-0.909263	7.59738	0.288955	0.590899	NOT
K06902	-0.0777693	7.73295	0.00342269	0.953348	NOT		K06902	1.68949	7.73295	2.02454	0.154798	NOT		K06909	-0.0829358	7.22554	0.0041624	0.94856	NOT		K06909	-0.909263	7.22554	0.304976	0.580788	NOT
K06904	-2.26578	6.83681	1.77111	0.183266	NOT		K06904	-0.909263	6.83681	0.264481	0.607066	NOT		K06911	-4.32774	9.91466	30.6014	3.22e-08	DOWN		K06911	-6.1667	9.91466	30.2116	3.94e-08	DOWN
K06905	-2.26578	6.83681	1.77111	0.183266	NOT		K06905	-0.909263	6.83681	0.264481	0.607066	NOT		K06916	0.100944	7.28203	0.00637855	0.936345	NOT		K06916	-0.909263	7.28203	0.302559	0.582291	NOT
K06906	-2.26578	6.83681	1.77111	0.183266	NOT		K06906	-0.909263	6.83681	0.264481	0.607066	NOT		K06917	-2.26578	6.83681	1.77111	0.183266	NOT		K06917	-0.909263	6.83681	0.264481	0.607066	NOT
K06908	0.935837	7.59738	0.641234	0.423278	NOT		K06908	-0.909263	7.59738	0.288955	0.590899	NOT		K06920	0.524866	7.4299	0.186308	0.666014	NOT		K06920	-0.909263	7.4299	0.295661	0.586624	NOT
K06909	-0.0829358	7.22554	0.0041624	0.94856	NOT		K06909	-0.909263	7.22554	0.304976	0.580788	NOT		K06923	-0.0643444	7.80073	0.00234226	0.961401	NOT		K06923	1.87408	7.80073	2.58787	0.107707	NOT
K06911	-4.32774	9.91466	30.6014	3.22418e-08	DOWN		K06911	-6.1667	9.91466	30.2116	3.94008e-08	DOWN		K06925	0.766143	7.52533	0.415532	0.519185	NOT		K06925	-0.909263	7.52533	0.291618	0.589194	NOT
K06916	0.100944	7.28203	0.00637855	0.936345	NOT		K06916	-0.909263	7.28203	0.302559	0.582291	NOT		K06938	1.81878	8.02542	2.83959	0.0919897	NOT		K06938	-0.886762	8.02542	0.26864	0.604253	NOT
K06917	-2.26578	6.83681	1.77111	0.183266	NOT		K06917	-0.909263	6.83681	0.264481	0.607066	NOT		K06940	0.109846	7.28488	0.00756521	0.93069	NOT		K06940	-0.909263	7.28488	0.302422	0.582377	NOT
K06920	0.524866	7.4299	0.186308	0.666014	NOT		K06920	-0.909263	7.4299	0.295661	0.586624	NOT		K06941	3.39388	9.00185	9.85922	0.00169326	UP		K06941	-0.804765	9.00185	0.202745	0.652521	NOT
K06923	-0.0643444	7.80073	0.00234226	0.961401	NOT		K06923	1.87408	7.80073	2.58787	0.107707	NOT		K06942	2.66153	8.51504	6.36254	0.0116662	NOT		K06942	-0.837326	8.51504	0.236159	0.627001	NOT
K06925	0.766143	7.52533	0.415532	0.519185	NOT		K06925	-0.909263	7.52533	0.291618	0.589194	NOT		K06949	2.53013	8.43332	5.79928	0.0160453	NOT		K06949	-0.845887	8.43332	0.243621	0.621611	NOT
K06938	1.81878	8.02542	2.83959	0.0919897	NOT		K06938	-0.886762	8.02542	0.26864	0.604253	NOT		K06953	-2.26578	6.83681	1.77111	0.183266	NOT		K06953	-0.909263	6.83681	0.264481	0.607066	NOT
K06940	0.109846	7.28488	0.00756521	0.93069	NOT		K06940	-0.909263	7.28488	0.302422	0.582377	NOT		K06954	1.12451	7.68153	0.959994	0.327205	NOT		K06954	-0.907258	7.68153	0.285075	0.593402	NOT
K06941	3.39388	9.00185	9.85922	0.00169326	UP		K06941	-0.804765	9.00185	0.202745	0.652521	NOT		K06955	-2.26578	6.83681	1.77111	0.183266	NOT		K06955	-0.909263	6.83681	0.264481	0.607066	NOT
K06942	2.66153	8.51504	6.36254	0.0116662	NOT		K06942	-0.837326	8.51504	0.236159	0.627001	NOT		K06956	-2.26578	6.83681	1.77111	0.183266	NOT		K06956	-0.909263	6.83681	0.264481	0.607066	NOT
K06949	2.53013	8.43332	5.79928	0.0160453	NOT		K06949	-0.845887	8.43332	0.243621	0.621611	NOT		K06957	0.00368376	7.25159	8.33e-06	0.997697	NOT		K06957	-0.909263	7.25159	0.303867	0.581477	NOT
K06953	-2.26578	6.83681	1.77111	0.183266	NOT		K06953	-0.909263	6.83681	0.264481	0.607066	NOT		K06958	-5.66264	7.96612	43.863	3.65e-11	DOWN		K06958	-4.28934	7.96612	20.0378	7.65e-06	DOWN
K06954	1.12451	7.68153	0.959994	0.327205	NOT		K06954	-0.907258	7.68153	0.285075	0.593402	NOT		K06959	-2.26578	6.83681	1.77111	0.183266	NOT		K06959	-0.909263	6.83681	0.264481	0.607066	NOT
K06955	-2.26578	6.83681	1.77111	0.183266	NOT		K06955	-0.909263	6.83681	0.264481	0.607066	NOT		K06966	-1.43417	8.33766	4.52396	0.0334405	NOT		K06966	-3.77604	8.33766	12.0419	0.000521703	DOWN
K06956	-2.26578	6.83681	1.77111	0.183266	NOT		K06956	-0.909263	6.83681	0.264481	0.607066	NOT		K06968	3.05852	8.77298	8.09834	0.00443685	UP		K06968	-0.817411	8.77298	0.214187	0.643512	NOT
K06957	0.00368376	7.25159	8.33419e-06	0.997697	NOT		K06957	-0.909263	7.25159	0.303867	0.581477	NOT		K06969	2.82682	8.62056	7.05498	0.00791326	UP		K06969	-0.828269	8.62056	0.226027	0.634493	NOT
K06958	-5.66264	7.96612	43.863	3.64732e-11	DOWN		K06958	-4.28934	7.96612	20.0378	7.65111e-06	DOWN		K06970	1.41914	7.82019	1.60632	0.20503	NOT		K06970	-0.898488	7.82019	0.276572	0.598965	NOT
K06959	-2.26578	6.83681	1.77111	0.183266	NOT		K06959	-0.909263	6.83681	0.264481	0.607066	NOT		K06971	-2.26578	6.83681	1.77111	0.183266	NOT		K06971	-0.909263	6.83681	0.264481	0.607066	NOT
K06968	3.05852	8.77298	8.09834	0.00443686	UP		K06968	-0.817411	8.77298	0.214187	0.643512	NOT		K06973	-8.07406	10.2596	59.7012	1.18e-14	DOWN		K06973	-6.58603	10.2596	33.2925	8.09e-09	DOWN
K06969	2.82682	8.62056	7.05498	0.00791326	UP		K06969	-0.828269	8.62056	0.226027	0.634493	NOT		K06975	-2.26401	7.83662	1.89551	0.168603	NOT		K06975	2.43288	7.83662	5.10195	0.0239139	NOT
K06970	1.41914	7.82019	1.60632	0.20503	NOT		K06970	-0.898488	7.82019	0.276572	0.598965	NOT		K06978	-2.26578	6.83681	1.77111	0.183266	NOT		K06978	-0.909263	6.83681	0.264481	0.607066	NOT
K06971	-2.26578	6.83681	1.77111	0.183266	NOT		K06971	-0.909263	6.83681	0.264481	0.607066	NOT		K06980	1.44437	7.83264	1.67227	0.195976	NOT		K06980	-0.897953	7.83264	0.276123	0.599262	NOT
K06973	-8.07406	10.2596	59.7012	1.1771e-14	DOWN		K06973	-6.58603	10.2596	33.2925	8.09238e-09	DOWN		K06985	1.49153	7.85597	1.7979	0.179988	NOT		K06985	-0.896516	7.85597	0.274947	0.60004	NOT
K06975	-2.26401	7.83662	1.89551	0.168603	NOT		K06975	2.43288	7.83662	5.10195	0.0239139	NOT		K06989	-2.26578	6.83681	1.77111	0.183266	NOT		K06989	-0.909263	6.83681	0.264481	0.607066	NOT
K06978	-2.26578	6.83681	1.77111	0.183266	NOT		K06978	-0.909263	6.83681	0.264481	0.607066	NOT		K06990	-2.26578	6.83681	1.77111	0.183266	NOT		K06990	-0.909263	6.83681	0.264481	0.607066	NOT
K06980	1.44437	7.83264	1.67227	0.195976	NOT		K06980	-0.897953	7.83264	0.276123	0.599262	NOT		K06992	-2.26578	6.83681	1.77111	0.183266	NOT		K06992	-0.909263	6.83681	0.264481	0.607066	NOT
K06985	1.49153	7.85597	1.7979	0.179988	NOT		K06985	-0.896516	7.85597	0.274947	0.60004	NOT		K06994	-2.13392	7.69329	7.09226	0.00775039	DOWN		K06994	-3.17142	7.69329	7.81223	0.00519628	DOWN
K06989	-2.26578	6.83681	1.77111	0.183266	NOT		K06989	-0.909263	6.83681	0.264481	0.607066	NOT		K06995	-2.26578	6.83681	1.77111	0.183266	NOT		K06995	-0.909263	6.83681	0.264481	0.607066	NOT
K06990	-2.26578	6.83681	1.77111	0.183266	NOT		K06990	-0.909263	6.83681	0.264481	0.607066	NOT		K06997	2.29684	8.29328	4.77491	0.0288935	NOT		K06997	-0.862016	8.29328	0.254308	0.614066	NOT
K06992	-2.26578	6.83681	1.77111	0.183266	NOT		K06992	-0.909263	6.83681	0.264481	0.607066	NOT		K06998	0.425042	7.39282	0.119948	0.729096	NOT		K06998	-0.909263	7.39282	0.29734	0.585563	NOT
K06994	-2.13392	7.69329	7.09226	0.00775039	DOWN		K06994	-3.17142	7.69329	7.81223	0.00519628	DOWN		K06999	0.366094	7.37159	0.0880251	0.766707	NOT		K06999	-0.909263	7.37159	0.29831	0.584952	NOT
K06995	-2.26578	6.83681	1.77111	0.183266	NOT		K06995	-0.909263	6.83681	0.264481	0.607066	NOT		K07000	-2.26578	6.83681	1.77111	0.183266	NOT		K07000	-0.909263	6.83681	0.264481	0.607066	NOT
K06997	2.29684	8.29328	4.77491	0.0288935	NOT		K06997	-0.862016	8.29328	0.254308	0.614066	NOT		K07001	-0.0603711	8.19783	0.00612091	0.937641	NOT		K07001	-2.72587	8.19783	4.66869	0.0307339	NOT
K06998	0.425042	7.39282	0.119948	0.729096	NOT		K06998	-0.909263	7.39282	0.29734	0.585563	NOT		K07002	-2.26578	6.83681	1.77111	0.183266	NOT		K07002	-0.909263	6.83681	0.264481	0.607066	NOT
K06999	0.366094	7.37159	0.0880251	0.766707	NOT		K06999	-0.909263	7.37159	0.29831	0.584952	NOT		K07003	1.14229	7.68953	0.993019	0.319022	NOT		K07003	-0.906545	7.68953	0.284355	0.593869	NOT
K07000	-2.26578	6.83681	1.77111	0.183266	NOT		K07000	-0.909263	6.83681	0.264481	0.607066	NOT		K07004	-2.25784	8.3447	1.89222	0.168973	NOT		K07004	3.44275	8.3447	11.2734	0.000788288	UP
K07001	-0.0603711	8.19783	0.00612091	0.937641	NOT		K07001	-2.72587	8.19783	4.66869	0.0307339	NOT		K07007	2.32444	8.30957	4.90038	0.0268664	NOT		K07007	-0.860477	8.30957	0.253416	0.614688	NOT
K07002	-2.26578	6.83681	1.77111	0.183266	NOT		K07002	-0.909263	6.83681	0.264481	0.607066	NOT		K07008	1.55901	8.22699	1.89398	0.168775	NOT		K07008	1.78672	8.22699	2.11468	0.145915	NOT
K07003	1.14229	7.68953	0.993019	0.319022	NOT		K07003	-0.906545	7.68953	0.284355	0.593869	NOT		K07010	0.209094	7.31739	0.0279068	0.867331	NOT		K07010	-0.909263	7.31739	0.300862	0.583351	NOT
K07004	-2.25784	8.3447	1.89222	0.168973	NOT		K07004	3.44275	8.3447	11.2734	0.000788288	UP		K07011	2.25573	8.60117	4.09257	0.0430906	NOT		K07011	2.17933	8.60117	3.07261	0.0796429	NOT
K07007	2.32444	8.30957	4.90038	0.0268664	NOT		K07007	-0.860477	8.30957	0.253416	0.614688	NOT		K07012	-2.26578	6.83681	1.77111	0.183266	NOT		K07012	-0.909263	6.83681	0.264481	0.607066	NOT
K07008	1.55901	8.22699	1.89398	0.168775	NOT		K07008	1.78672	8.22699	2.11468	0.145915	NOT		K07014	2.72816	8.55722	6.64076	0.00997702	UP		K07014	-0.833377	8.55722	0.23204	0.630023	NOT
K07010	0.209094	7.31739	0.0279068	0.867331	NOT		K07010	-0.909263	7.31739	0.300862	0.583351	NOT		K07018	-2.26578	6.83681	1.77111	0.183266	NOT		K07018	-0.909263	6.83681	0.264481	0.607066	NOT
K07011	2.25573	8.60117	4.09257	0.0430906	NOT		K07011	2.17933	8.60117	3.07261	0.0796429	NOT		K07019	0.47346	7.41063	0.150166	0.698383	NOT		K07019	-0.909263	7.41063	0.29653	0.586075	NOT
K07012	-2.26578	6.83681	1.77111	0.183266	NOT		K07012	-0.909263	6.83681	0.264481	0.607066	NOT		K07020	0.887278	7.57634	0.570659	0.450009	NOT		K07020	-0.909263	7.57634	0.289626	0.590469	NOT
K07014	2.72816	8.55722	6.64076	0.00997702	UP		K07014	-0.833377	8.55722	0.23204	0.630023	NOT		K07024	1.95952	8.10204	3.3786	0.0660686	NOT		K07024	-0.881924	8.10204	0.266124	0.605952	NOT
K07018	-2.26578	6.83681	1.77111	0.183266	NOT		K07018	-0.909263	6.83681	0.264481	0.607066	NOT		K07025	0.114103	7.28625	0.0081692	0.927984	NOT		K07025	-0.909263	7.28625	0.302356	0.582418	NOT
K07019	0.47346	7.41063	0.150166	0.698383	NOT		K07019	-0.909263	7.41063	0.29653	0.586075	NOT		K07034	2.32587	8.31041	4.90648	0.0267718	NOT		K07034	-0.860369	8.31041	0.253349	0.614734	NOT
K07020	0.887278	7.57634	0.570659	0.450009	NOT		K07020	-0.909263	7.57634	0.289626	0.590469	NOT		K07039	1.13537	7.6864	0.980017	0.322211	NOT		K07039	-0.906786	7.6864	0.284606	0.593706	NOT
K07024	1.95952	8.10204	3.3786	0.0660686	NOT		K07024	-0.881924	8.10204	0.266124	0.605952	NOT		K07040	5.10344	13.0246	28.6437	8.83e-08	UP		K07040	3.63262	13.0246	15.1997	9.72e-05	UP
K07025	0.114103	7.28625	0.0081692	0.927984	NOT		K07025	-0.909263	7.28625	0.302356	0.582418	NOT		K07044	1.47817	7.84937	1.76219	0.184372	NOT		K07044	-0.897017	7.84937	0.275353	0.599771	NOT
K07034	2.32587	8.31041	4.90648	0.0267718	NOT		K07034	-0.860369	8.31041	0.253349	0.614734	NOT		K07046	-2.26578	6.83681	1.77111	0.183266	NOT		K07046	-0.909263	6.83681	0.264481	0.607066	NOT
K07039	1.13537	7.6864	0.980017	0.322211	NOT		K07039	-0.906786	7.6864	0.284606	0.593706	NOT		K07050	-0.048701	7.23571	0.0014444	0.969684	NOT		K07050	-0.909263	7.23571	0.304542	0.581057	NOT
K07040	5.10344	13.0246	28.6437	8.8335e-08	UP		K07040	3.63262	13.0246	15.1997	9.71579e-05	UP		K07052	0.380605	7.37677	0.095395	0.757432	NOT		K07052	-0.909263	7.37677	0.298073	0.585101	NOT
K07044	1.47817	7.84937	1.76219	0.184372	NOT		K07044	-0.897017	7.84937	0.275353	0.599771	NOT		K07053	1.49398	7.85719	1.8045	0.179191	NOT		K07053	-0.896425	7.85719	0.274874	0.600089	NOT
K07046	-2.26578	6.83681	1.77111	0.183266	NOT		K07046	-0.909263	6.83681	0.264481	0.607066	NOT		K07054	1.3392	7.78139	1.4098	0.235109	NOT		K07054	-0.900571	7.78139	0.278426	0.597743	NOT
K07050	-0.048701	7.23571	0.0014444	0.969684	NOT		K07050	-0.909263	7.23571	0.304542	0.581057	NOT		K07056	1.71656	7.97091	2.47734	0.115519	NOT		K07056	-0.889196	7.97091	0.269908	0.603401	NOT
K07052	0.380605	7.37677	0.095395	0.757432	NOT		K07052	-0.909263	7.37677	0.298073	0.585101	NOT		K07058	0.547257	7.43841	0.203395	0.652001	NOT		K07058	-0.909263	7.43841	0.29529	0.586859	NOT
K07053	1.49398	7.85719	1.8045	0.179191	NOT		K07053	-0.896425	7.85719	0.274874	0.600089	NOT		K07062	0.892558	8.02013	0.546897	0.4596	NOT		K07062	1.84459	8.02013	2.39139	0.122028	NOT
K07054	1.3392	7.78139	1.4098	0.235109	NOT		K07054	-0.900571	7.78139	0.278426	0.597743	NOT		K07064	0.231321	7.32486	0.0342927	0.853088	NOT		K07064	-0.909263	7.32486	0.300504	0.583575	NOT
K07056	1.71656	7.97091	2.47734	0.115519	NOT		K07056	-0.889196	7.97091	0.269908	0.603401	NOT		K07068	3.37537	8.98898	9.75592	0.00179102	UP		K07068	-0.805393	8.98898	0.203281	0.652093	NOT
K07058	0.547257	7.43841	0.203395	0.652001	NOT		K07058	-0.909263	7.43841	0.29529	0.586859	NOT		K07070	0.216875	7.32	0.0300647	0.862346	NOT		K07070	-0.909263	7.32	0.300737	0.583429	NOT
K07062	0.892558	8.02013	0.546897	0.4596	NOT		K07062	1.84459	8.02013	2.39139	0.122028	NOT		K07071	0.61434	8.46491	0.230857	0.630897	NOT		K07071	3.25529	8.46491	9.18497	0.00244445	UP
K07064	0.231321	7.32486	0.0342927	0.853088	NOT		K07064	-0.909263	7.32486	0.300504	0.583575	NOT		K07078	-5.35681	7.7674	36.1217	1.9e-09	DOWN		K07078	-3.99366	7.7674	16.4525	5.01e-05	DOWN
K07068	3.37537	8.98898	9.75592	0.00179102	UP		K07068	-0.805393	8.98898	0.203281	0.652093	NOT		K07080	0.277824	7.34069	0.049884	0.823269	NOT		K07080	-0.909263	7.34069	0.299748	0.584049	NOT
K07070	0.216875	7.32	0.0300647	0.862346	NOT		K07070	-0.909263	7.32	0.300737	0.583429	NOT		K07082	-2.26578	6.83681	1.77111	0.183266	NOT		K07082	-0.909263	6.83681	0.264481	0.607066	NOT
K07071	0.61434	8.46491	0.230857	0.630897	NOT		K07071	3.25529	8.46491	9.18497	0.00244445	UP		K07084	2.03289	8.14237	3.66136	0.0557081	NOT		K07084	-0.877497	8.14237	0.263453	0.607766	NOT
K07078	-5.35681	7.7674	36.1217	1.89867e-09	DOWN		K07078	-3.99366	7.7674	16.4525	5.01486e-05	DOWN		K07085	1.6572	7.93992	2.28328	0.130797	NOT		K07085	-0.890917	7.93992	0.270945	0.602707	NOT
K07080	0.277824	7.34069	0.049884	0.823269	NOT		K07080	-0.909263	7.34069	0.299748	0.584049	NOT		K07086	-1.05592	7.94357	1.90005	0.168094	NOT		K07086	-3.01259	7.94357	6.41579	0.0113216	NOT
K07082	-2.26578	6.83681	1.77111	0.183266	NOT		K07082	-0.909263	6.83681	0.264481	0.607066	NOT		K07088	0.299731	7.34826	0.0582918	0.80922	NOT		K07088	-0.909263	7.34826	0.299387	0.584275	NOT
K07084	2.03289	8.14237	3.66136	0.0557081	NOT		K07084	-0.877497	8.14237	0.263453	0.607766	NOT		K07090	1.81135	8.02142	2.81199	0.0935841	NOT		K07090	-0.886924	8.02142	0.268708	0.604208	NOT
K07085	1.6572	7.93992	2.28328	0.130797	NOT		K07085	-0.890917	7.93992	0.270945	0.602707	NOT		K07091	0.0543585	7.26729	0.00183378	0.965844	NOT		K07091	-0.909263	7.26729	0.3032	0.581892	NOT
K07086	-1.05592	7.94357	1.90005	0.168094	NOT		K07086	-3.01259	7.94357	6.41579	0.0113216	NOT		K07098	-6.69589	8.80807	56.4471	6.11e-14	DOWN		K07098	-5.25895	8.80807	26.1561	3.19e-07	DOWN
K07088	0.299731	7.34826	0.0582918	0.80922	NOT		K07088	-0.909263	7.34826	0.299387	0.584275	NOT		K07102	2.21294	8.24432	4.4031	0.0358912	NOT		K07102	-0.866706	8.24432	0.257046	0.612165	NOT
K07090	1.81135	8.02142	2.81199	0.0935841	NOT		K07090	-0.886924	8.02142	0.268708	0.604208	NOT		K07107	2.97986	8.72069	7.72924	0.00544046	UP		K07107	-0.820935	8.72069	0.217781	0.640743	NOT
K07091	0.0543585	7.26729	0.00183378	0.965844	NOT		K07091	-0.909263	7.26729	0.3032	0.581892	NOT		K07109	2.03484	8.14346	3.66904	0.0554518	NOT		K07109	-0.877379	8.14346	0.263382	0.607814	NOT
K07098	-6.69589	8.80807	56.4471	6.11391e-14	DOWN		K07098	-5.25895	8.80807	26.1561	3.18957e-07	DOWN		K07112	1.1326	7.68515	0.974853	0.323489	NOT		K07112	-0.906894	7.68515	0.284716	0.593635	NOT
K07102	2.21294	8.24432	4.4031	0.0358912	NOT		K07102	-0.866706	8.24432	0.257046	0.612165	NOT		K07113	1.73417	8.46217	2.3069	0.128823	NOT		K07113	2.47197	8.46217	4.46078	0.0346989	NOT
K07107	2.97986	8.72069	7.72924	0.00544046	UP		K07107	-0.820935	8.72069	0.217781	0.640743	NOT		K07114	-2.26578	7.38429	1.99376	0.15797	NOT		K07114	1.4864	7.38429	1.56659	0.210723	NOT
K07109	2.03484	8.14346	3.66904	0.0554518	NOT		K07109	-0.877379	8.14346	0.263382	0.607814	NOT		K07115	-2.26578	6.83681	1.77111	0.183266	NOT		K07115	-0.909263	6.83681	0.264481	0.607066	NOT
K07112	1.1326	7.68515	0.974853	0.323489	NOT		K07112	-0.906894	7.68515	0.284716	0.593635	NOT		K07116	-0.527347	7.107	0.144041	0.704302	NOT		K07116	-0.909263	7.107	0.287697	0.591709	NOT
K07113	1.73417	8.46217	2.3069	0.128823	NOT		K07113	2.47197	8.46217	4.46078	0.0346989	NOT		K07119	-2.26578	6.83681	1.77111	0.183266	NOT		K07119	-0.909263	6.83681	0.264481	0.607066	NOT
K07114	-2.26578	7.38429	1.99376	0.15797	NOT		K07114	1.4864	7.38429	1.56659	0.210723	NOT		K07120	-2.26578	6.83681	1.77111	0.183266	NOT		K07120	-0.909263	6.83681	0.264481	0.607066	NOT
K07115	-2.26578	6.83681	1.77111	0.183266	NOT		K07115	-0.909263	6.83681	0.264481	0.607066	NOT		K07121	1.85996	8.04777	2.99635	0.0834738	NOT		K07121	-0.885895	8.04777	0.268318	0.60447	NOT
K07116	-0.527347	7.107	0.144041	0.704302	NOT		K07116	-0.909263	7.107	0.287697	0.591709	NOT		K07122	1.31684	8.18592	1.28859	0.256327	NOT		K07122	1.96806	8.18592	2.71539	0.0994065	NOT
K07119	-2.26578	6.83681	1.77111	0.183266	NOT		K07119	-0.909263	6.83681	0.264481	0.607066	NOT		K07124	-0.0350906	7.2398	0.000751791	0.978126	NOT		K07124	-0.909263	7.2398	0.304368	0.581165	NOT
K07120	-2.26578	6.83681	1.77111	0.183266	NOT		K07120	-0.909263	6.83681	0.264481	0.607066	NOT		K07126	1.89596	8.06748	3.13813	0.0765026	NOT		K07126	-0.885177	8.06748	0.268069	0.604638	NOT
K07121	1.85996	8.04777	2.99635	0.0834738	NOT		K07121	-0.885895	8.04777	0.268318	0.60447	NOT		K07127	-0.222415	7.18565	0.0287087	0.865456	NOT		K07127	-0.909263	7.18565	0.301733	0.582807	NOT
K07122	1.31684	8.18592	1.28859	0.256327	NOT		K07122	1.96806	8.18592	2.71539	0.0994065	NOT		K07131	-2.26578	6.83681	1.77111	0.183266	NOT		K07131	-0.909263	6.83681	0.264481	0.607066	NOT
K07124	-0.0350906	7.2398	0.000751791	0.978126	NOT		K07124	-0.909263	7.2398	0.304368	0.581165	NOT		K07133	0.116421	7.28699	0.00850813	0.926509	NOT		K07133	-0.909263	7.28699	0.30232	0.58244	NOT
K07126	1.89596	8.06748	3.13813	0.0765026	NOT		K07126	-0.885177	8.06748	0.268069	0.604638	NOT		K07136	-0.230511	7.18342	0.0307322	0.860842	NOT		K07136	-0.909263	7.18342	0.301249	0.583109	NOT
K07127	-0.222415	7.18565	0.0287087	0.865456	NOT		K07127	-0.909263	7.18565	0.301733	0.582807	NOT		K07139	-0.252994	7.17725	0.0366735	0.848134	NOT		K07139	-0.909263	7.17725	0.299918	0.583943	NOT
K07131	-2.26578	6.83681	1.77111	0.183266	NOT		K07131	-0.909263	6.83681	0.264481	0.607066	NOT		K07140	0.820379	7.99771	0.454676	0.500134	NOT		K07140	1.84178	7.99771	2.3876	0.122323	NOT
K07133	0.116421	7.28699	0.00850813	0.926509	NOT		K07133	-0.909263	7.28699	0.30232	0.58244	NOT		K07141	0.802215	7.87283	0.437337	0.508421	NOT		K07141	1.40948	7.87283	1.26328	0.261049	NOT
K07136	-0.230511	7.18342	0.0307322	0.860842	NOT		K07136	-0.909263	7.18342	0.301249	0.583109	NOT		K07147	-0.212794	7.90248	0.0245181	0.875576	NOT		K07147	2.20314	7.90248	3.84219	0.0499976	NOT
K07139	-0.252994	7.17725	0.0366735	0.848134	NOT		K07139	-0.909263	7.17725	0.299918	0.583943	NOT		K07148	-2.26578	6.83681	1.77111	0.183266	NOT		K07148	-0.909263	6.83681	0.264481	0.607066	NOT
K07140	0.820379	7.99771	0.454676	0.500134	NOT		K07140	1.84178	7.99771	2.3876	0.122323	NOT		K07153	-2.26578	6.83681	1.77111	0.183266	NOT		K07153	-0.909263	6.83681	0.264481	0.607066	NOT
K07141	0.802215	7.87283	0.437337	0.508421	NOT		K07141	1.40948	7.87283	1.26328	0.261049	NOT		K07154	1.07835	7.66097	0.877147	0.349	NOT		K07154	-0.90912	7.66097	0.286955	0.592187	NOT
K07147	-0.212794	7.90248	0.0245181	0.875576	NOT		K07147	2.20314	7.90248	3.84219	0.0499977	NOT		K07157	5.40957	10.6431	22.5754	2.04e-06	UP		K07157	2.58908	10.6431	3.52003	0.0606517	NOT
K07148	-2.26578	6.83681	1.77111	0.183266	NOT		K07148	-0.909263	6.83681	0.264481	0.607066	NOT		K07160	-2.26578	6.83681	1.77111	0.183266	NOT		K07160	-0.909263	6.83681	0.264481	0.607066	NOT
K07153	-2.26578	6.83681	1.77111	0.183266	NOT		K07153	-0.909263	6.83681	0.264481	0.607066	NOT		K07164	-6.07681	8.27156	53.7411	2.41e-13	DOWN		K07164	-4.68189	8.27156	24.2552	8.53e-07	DOWN
K07154	1.07835	7.66097	0.877147	0.349	NOT		K07154	-0.90912	7.66097	0.286955	0.592187	NOT		K07165	1.35043	7.78678	1.43626	0.230765	NOT		K07165	-0.900237	7.78678	0.278113	0.597949	NOT
K07157	5.40957	10.6431	22.5754	2.04012e-06	UP		K07157	2.58908	10.6431	3.52003	0.0606517	NOT		K07168	0.667852	7.48546	0.309852	0.57778	NOT		K07168	-0.909263	7.48546	0.293247	0.588155	NOT
K07160	-2.26578	6.83681	1.77111	0.183266	NOT		K07160	-0.909263	6.83681	0.264481	0.607066	NOT		K07170	0.447447	7.40102	0.133476	0.71486	NOT		K07170	-0.909263	7.40102	0.296967	0.585799	NOT
K07164	-6.07681	8.27156	53.7411	2.40951e-13	DOWN		K07164	-4.68189	8.27156	24.2552	8.53183e-07	DOWN		K07173	2.84341	8.63131	7.12597	0.00760608	UP		K07173	-0.827441	8.63131	0.225065	0.635215	NOT
K07165	1.35043	7.78678	1.43626	0.230765	NOT		K07165	-0.900237	7.78678	0.278113	0.597949	NOT		K07175	0.228999	7.32407	0.0335933	0.854577	NOT		K07175	-0.909263	7.32407	0.300542	0.583551	NOT
K07168	0.667852	7.48546	0.309852	0.57778	NOT		K07168	-0.909263	7.48546	0.293247	0.588155	NOT		K07178	1.23309	7.73118	1.17326	0.27875	NOT		K07178	-0.903498	7.73118	0.281209	0.595918	NOT
K07170	0.447447	7.40102	0.133476	0.71486	NOT		K07170	-0.909263	7.40102	0.296967	0.585799	NOT		K07180	1.52977	8.24796	1.80513	0.179115	NOT		K07180	1.9224	8.24796	2.52151	0.112325	NOT
K07173	2.84341	8.63131	7.12597	0.00760608	UP		K07173	-0.827441	8.63131	0.225065	0.635215	NOT		K07181	-3.22892	8.17807	22.4047	2.23e-06	DOWN		K07181	-4.23614	8.17807	18.1836	2.02e-05	DOWN
K07175	0.228999	7.32407	0.0335933	0.854577	NOT		K07175	-0.909263	7.32407	0.300542	0.583551	NOT		K07182	-2.26578	6.83681	1.77111	0.183266	NOT		K07182	-0.909263	6.83681	0.264481	0.607066	NOT
K07178	1.23309	7.73118	1.17326	0.27875	NOT		K07178	-0.903498	7.73118	0.281209	0.595918	NOT		K07184	3.19685	8.86627	8.79451	0.00302636	UP		K07184	-0.811842	8.86627	0.208943	0.647604	NOT
K07180	1.52977	8.24796	1.80513	0.179115	NOT		K07180	1.9224	8.24796	2.52151	0.112325	NOT		K07185	-5.85254	8.10198	49.2464	2.36e-12	DOWN		K07185	-4.47286	8.10198	22.4849	2.14e-06	DOWN
K07181	-3.22892	8.17807	22.4047	2.22948e-06	DOWN		K07181	-4.23614	8.17807	18.1836	2.01888e-05	DOWN		K07186	1.13793	7.68756	0.984809	0.321031	NOT		K07186	-0.906693	7.68756	0.284511	0.593768	NOT
K07182	-2.26578	6.83681	1.77111	0.183266	NOT		K07182	-0.909263	6.83681	0.264481	0.607066	NOT		K07216	0.878794	7.5727	0.55887	0.454728	NOT		K07216	-0.909263	7.5727	0.289768	0.590378	NOT
K07184	3.19685	8.86627	8.79451	0.00302636	UP		K07184	-0.811842	8.86627	0.208943	0.647604	NOT		K07220	2.12363	8.55748	3.60137	0.0577519	NOT		K07220	2.24747	8.55748	3.37455	0.0662313	NOT
K07185	-5.85254	8.10198	49.2464	2.35869e-12	DOWN		K07185	-4.47286	8.10198	22.4849	2.13843e-06	DOWN		K07221	0.528523	7.43128	0.189044	0.66372	NOT		K07221	-0.909263	7.43128	0.2956	0.586662	NOT
K07186	1.13793	7.68756	0.984809	0.321031	NOT		K07186	-0.906693	7.68756	0.284511	0.593768	NOT		K07223	0.907139	7.58491	0.598943	0.438994	NOT		K07223	-0.909263	7.58491	0.289353	0.590644	NOT
K07216	0.878794	7.5727	0.55887	0.454728	NOT		K07216	-0.909263	7.5727	0.289768	0.590378	NOT		K07229	-2.26578	6.83681	1.77111	0.183266	NOT		K07229	-0.909263	6.83681	0.264481	0.607066	NOT
K07220	2.12363	8.55748	3.60137	0.0577519	NOT		K07220	2.24747	8.55748	3.37455	0.0662313	NOT		K07231	-2.26578	6.83681	1.77111	0.183266	NOT		K07231	-0.909263	6.83681	0.264481	0.607066	NOT
K07221	0.528523	7.43128	0.189044	0.66372	NOT		K07221	-0.909263	7.43128	0.2956	0.586662	NOT		K07233	-0.196043	7.193	0.0225537	0.880626	NOT		K07233	-0.909263	7.193	0.303328	0.581812	NOT
K07223	0.907139	7.58491	0.598943	0.438994	NOT		K07223	-0.909263	7.58491	0.289353	0.590644	NOT		K07238	-2.26578	6.83681	1.77111	0.183266	NOT		K07238	-0.909263	6.83681	0.264481	0.607066	NOT
K07229	-2.26578	6.83681	1.77111	0.183266	NOT		K07229	-0.909263	6.83681	0.264481	0.607066	NOT		K07239	-2.26578	6.83681	1.77111	0.183266	NOT		K07239	-0.909263	6.83681	0.264481	0.607066	NOT
K07231	-2.26578	6.83681	1.77111	0.183266	NOT		K07231	-0.909263	6.83681	0.264481	0.607066	NOT		K07240	-2.26578	6.83681	1.77111	0.183266	NOT		K07240	-0.909263	6.83681	0.264481	0.607066	NOT
K07233	-0.196043	7.193	0.0225537	0.880626	NOT		K07233	-0.909263	7.193	0.303328	0.581812	NOT		K07243	-2.26578	7.5533	1.94551	0.163093	NOT		K07243	1.85613	7.5533	2.66838	0.102382	NOT
K07238	-2.26578	6.83681	1.77111	0.183266	NOT		K07238	-0.909263	6.83681	0.264481	0.607066	NOT		K07251	0.529595	7.43169	0.189849	0.663049	NOT		K07251	-0.909263	7.43169	0.295583	0.586674	NOT
K07239	-2.26578	6.83681	1.77111	0.183266	NOT		K07239	-0.909263	6.83681	0.264481	0.607066	NOT		K07258	2.24627	8.26366	4.54875	0.0329598	NOT		K07258	-0.864819	8.26366	0.255938	0.612933	NOT
K07240	-2.26578	6.83681	1.77111	0.183266	NOT		K07240	-0.909263	6.83681	0.264481	0.607066	NOT		K07259	0.707413	7.50134	0.35025	0.553981	NOT		K07259	-0.909263	7.50134	0.292561	0.588592	NOT
K07243	-2.26578	7.5533	1.94551	0.163093	NOT		K07243	1.85613	7.5533	2.66838	0.102382	NOT		K07262	1.2886	7.75728	1.29393	0.255345	NOT		K07262	-0.901998	7.75728	0.279777	0.596856	NOT
K07251	0.529595	7.43169	0.189849	0.663049	NOT		K07251	-0.909263	7.43169	0.295583	0.586674	NOT		K07263	1.2141	8.08192	1.08925	0.296655	NOT		K07263	1.68762	8.08192	1.90769	0.167242	NOT
K07258	2.24627	8.26366	4.54875	0.0329598	NOT		K07258	-0.864819	8.26366	0.255938	0.612933	NOT		K07264	-1.55437	8.0187	4.67613	0.030601	NOT		K07264	-3.40344	8.0187	9.3074	0.00228646	DOWN
K07259	0.707413	7.50134	0.35025	0.553981	NOT		K07259	-0.909263	7.50134	0.292561	0.588592	NOT		K07266	-5.48612	7.8486	39.3338	3.67e-10	DOWN		K07266	-4.1193	7.8486	17.9723	2.26e-05	DOWN
K07262	1.2886	7.75728	1.29393	0.255345	NOT		K07262	-0.901998	7.75728	0.279777	0.596856	NOT		K07267	0.575789	7.44935	0.226363	0.634241	NOT		K07267	-0.909263	7.44935	0.294813	0.587161	NOT
K07263	1.2141	8.08192	1.08925	0.296655	NOT		K07263	1.68762	8.08192	1.90769	0.167242	NOT		K07269	1.14958	7.69283	1.00685	0.315675	NOT		K07269	-0.906307	7.69283	0.284103	0.594033	NOT
K07264	-1.55437	8.0187	4.67613	0.030601	NOT		K07264	-3.40344	8.0187	9.3074	0.00228646	DOWN		K07270	0.341662	7.36293	0.0763245	0.782346	NOT		K07270	-0.909263	7.36293	0.298706	0.584703	NOT
K07266	-5.48612	7.8486	39.3338	3.67442e-10	DOWN		K07266	-4.1193	7.8486	17.9723	2.25548e-05	DOWN		K07277	2.38657	8.34638	5.16702	0.0230343	NOT		K07277	-0.855896	8.34638	0.250462	0.616758	NOT
K07267	0.575789	7.44935	0.226363	0.634241	NOT		K07267	-0.909263	7.44935	0.294813	0.587161	NOT		K07278	0.835733	7.55438	0.501203	0.478984	NOT		K07278	-0.909263	7.55438	0.290482	0.58992	NOT
K07269	1.14958	7.69283	1.00685	0.315675	NOT		K07269	-0.906307	7.69283	0.284103	0.594033	NOT		K07283	-2.26578	6.83681	1.77111	0.183266	NOT		K07283	-0.909263	6.83681	0.264481	0.607066	NOT
K07270	0.341662	7.36293	0.0763245	0.782346	NOT		K07270	-0.909263	7.36293	0.298706	0.584703	NOT		K07285	0.900676	7.58211	0.589652	0.442566	NOT		K07285	-0.909263	7.58211	0.289442	0.590587	NOT
K07277	2.38657	8.34638	5.16702	0.0230343	NOT		K07277	-0.855896	8.34638	0.250462	0.616758	NOT		K07286	1.52045	7.87036	1.87679	0.170721	NOT		K07286	-0.895471	7.87036	0.274102	0.600602	NOT
K07278	0.835733	7.55438	0.501203	0.478984	NOT		K07278	-0.909263	7.55438	0.290482	0.58992	NOT		K07287	2.8933	8.94171	6.7612	0.00932568	UP		K07287	2.28389	8.94171	3.14542	0.0761615	NOT
K07283	-2.26578	6.83681	1.77111	0.183266	NOT		K07283	-0.909263	6.83681	0.264481	0.607066	NOT		K07289	0.181754	7.68217	0.0198931	0.887838	NOT		K07289	1.343	7.68217	1.1722	0.278967	NOT
K07285	0.900676	7.58211	0.589652	0.442566	NOT		K07285	-0.909263	7.58211	0.289442	0.590587	NOT		K07290	-2.26578	6.83681	1.77111	0.183266	NOT		K07290	-0.909263	6.83681	0.264481	0.607066	NOT
K07286	1.52045	7.87036	1.87679	0.170721	NOT		K07286	-0.895471	7.87036	0.274102	0.600602	NOT		K07300	0.821113	7.54822	0.482441	0.48733	NOT		K07300	-0.909263	7.54822	0.290723	0.589766	NOT
K07287	2.8933	8.94171	6.7612	0.00932568	UP		K07287	2.28389	8.94171	3.14542	0.0761615	NOT		K07301	0.719893	7.50639	0.363595	0.546526	NOT		K07301	-0.909263	7.50639	0.292361	0.58872	NOT
K07289	0.181754	7.68217	0.0198931	0.887838	NOT		K07289	1.343	7.68217	1.1722	0.278967	NOT		K07303	-2.26578	6.83681	1.77111	0.183266	NOT		K07303	-0.909263	6.83681	0.264481	0.607066	NOT
K07290	-2.26578	6.83681	1.77111	0.183266	NOT		K07290	-0.909263	6.83681	0.264481	0.607066	NOT		K07304	-3.15713	8.934	20.7632	5.24e-06	DOWN		K07304	-5.06525	8.934	22.6439	1.97e-06	DOWN
K07300	0.821113	7.54822	0.482441	0.48733	NOT		K07300	-0.909263	7.54822	0.290723	0.589766	NOT		K07305	-2.01311	8.13191	8.70588	0.00317698	DOWN		K07305	-3.77708	8.13191	12.7365	0.000359751	DOWN
K07301	0.719893	7.50639	0.363595	0.546526	NOT		K07301	-0.909263	7.50639	0.292361	0.58872	NOT		K07307	-0.580428	7.09445	0.171847	0.678481	NOT		K07307	-0.909263	7.09445	0.286527	0.592463	NOT
K07303	-2.26578	6.83681	1.77111	0.183266	NOT		K07303	-0.909263	6.83681	0.264481	0.607066	NOT		K07313	-2.26578	6.83681	1.77111	0.183266	NOT		K07313	-0.909263	6.83681	0.264481	0.607066	NOT
K07304	-3.15713	8.934	20.7632	5.23998e-06	DOWN		K07304	-5.06525	8.934	22.6439	1.96883e-06	DOWN		K07315	2.09048	8.65477	3.34345	0.0674938	NOT		K07315	2.68039	8.65477	5.07435	0.0242975	NOT
K07305	-2.01311	8.13191	8.70588	0.00317698	DOWN		K07305	-3.77708	8.13191	12.7365	0.000359751	DOWN		K07316	-2.26578	6.83681	1.77111	0.183266	NOT		K07316	-0.909263	6.83681	0.264481	0.607066	NOT
K07307	-0.580428	7.09445	0.171847	0.678481	NOT		K07307	-0.909263	7.09445	0.286527	0.592463	NOT		K07318	0.485689	7.41518	0.15838	0.690658	NOT		K07318	-0.909263	7.41518	0.296323	0.586205	NOT
K07313	-2.26578	6.83681	1.77111	0.183266	NOT		K07313	-0.909263	6.83681	0.264481	0.607066	NOT		K07320	1.62918	7.92547	2.19589	0.138402	NOT		K07320	-0.891818	7.92547	0.271556	0.602298	NOT
K07315	2.09048	8.65477	3.34345	0.0674938	NOT		K07315	2.68039	8.65477	5.07435	0.0242975	NOT		K07323	2.3903	8.3486	5.18319	0.0228211	NOT		K07323	-0.855627	8.3486	0.250287	0.61688	NOT
K07316	-2.26578	6.83681	1.77111	0.183266	NOT		K07316	-0.909263	6.83681	0.264481	0.607066	NOT		K07335	-2.85254	7.98482	16.083	6.09e-05	DOWN		K07335	-3.87911	7.98482	14.2415	0.000161435	DOWN
K07318	0.485689	7.41518	0.15838	0.690658	NOT		K07318	-0.909263	7.41518	0.296323	0.586205	NOT		K07337	1.62786	7.92479	2.19185	0.138765	NOT		K07337	-0.89186	7.92479	0.271585	0.602278	NOT
K07320	1.62918	7.92547	2.19589	0.138402	NOT		K07320	-0.891818	7.92547	0.271556	0.602298	NOT		K07344	2.01471	8.13231	3.59027	0.0581388	NOT		K07344	-0.878595	8.13231	0.264113	0.607316	NOT
K07323	2.3903	8.3486	5.18319	0.0228211	NOT		K07323	-0.855627	8.3486	0.250287	0.61688	NOT		K07347	-0.220939	7.18606	0.0283465	0.866299	NOT		K07347	-0.909263	7.18606	0.301821	0.582751	NOT
K07335	-2.85254	7.98482	16.083	6.09316e-05	DOWN		K07335	-3.87911	7.98482	14.2415	0.000161435	DOWN		K07386	-2.26578	6.83681	1.77111	0.183266	NOT		K07386	-0.909263	6.83681	0.264481	0.607066	NOT
K07337	1.62786	7.92479	2.19185	0.138765	NOT		K07337	-0.89186	7.92479	0.271585	0.602278	NOT		K07387	2.35369	8.32683	5.02535	0.0249941	NOT		K07387	-0.858299	8.32683	0.252028	0.615658	NOT
K07344	2.01471	8.13231	3.59027	0.0581388	NOT		K07344	-0.878595	8.13231	0.264113	0.607316	NOT		K07390	4.92354	11.2188	17.5799	2.77e-05	UP		K07390	5.92161	11.2188	25.6663	4.11e-07	UP
K07347	-0.220939	7.18606	0.0283465	0.866299	NOT		K07347	-0.909263	7.18606	0.301821	0.582751	NOT		K07391	-2.26578	6.83681	1.77111	0.183266	NOT		K07391	-0.909263	6.83681	0.264481	0.607066	NOT
K07386	-2.26578	6.83681	1.77111	0.183266	NOT		K07386	-0.909263	6.83681	0.264481	0.607066	NOT		K07393	-0.31344	7.16097	0.0549048	0.814742	NOT		K07393	-0.909263	7.16097	0.296436	0.586134	NOT
K07387	2.35369	8.32683	5.02535	0.0249941	NOT		K07387	-0.858299	8.32683	0.252028	0.615658	NOT		K07394	-2.26578	6.83681	1.77111	0.183266	NOT		K07394	-0.909263	6.83681	0.264481	0.607066	NOT
K07390	4.92354	11.2188	17.5799	2.7714e-05	UP		K07390	5.92161	11.2188	25.6663	4.10906e-07	UP		K07396	-2.26578	6.83681	1.77111	0.183266	NOT		K07396	-0.909263	6.83681	0.264481	0.607066	NOT
K07391	-2.26578	6.83681	1.77111	0.183266	NOT		K07391	-0.909263	6.83681	0.264481	0.607066	NOT		K07397	0.828188	8.14915	0.458793	0.4982	NOT		K07397	2.31065	8.14915	4.13565	0.0420073	NOT
K07393	-0.31344	7.16097	0.0549048	0.814742	NOT		K07393	-0.909263	7.16097	0.296436	0.586134	NOT		K07400	3.65619	9.18685	11.3826	0.000743308	UP		K07400	-0.796569	9.18685	0.195809	0.658132	NOT
K07394	-2.26578	6.83681	1.77111	0.183266	NOT		K07394	-0.909263	6.83681	0.264481	0.607066	NOT		K07402	-2.26578	6.83681	1.77111	0.183266	NOT		K07402	-0.909263	6.83681	0.264481	0.607066	NOT
K07396	-2.26578	6.83681	1.77111	0.183266	NOT		K07396	-0.909263	6.83681	0.264481	0.607066	NOT		K07406	-2.26578	6.83681	1.77111	0.183266	NOT		K07406	-0.909263	6.83681	0.264481	0.607066	NOT
K07397	0.828188	8.14915	0.458793	0.4982	NOT		K07397	2.31065	8.14915	4.13565	0.0420073	NOT		K07447	1.14034	7.68865	0.989344	0.31992	NOT		K07447	-0.90661	7.68865	0.284424	0.593825	NOT
K07400	3.65619	9.18685	11.3826	0.000743308	UP		K07400	-0.796569	9.18685	0.195809	0.658132	NOT		K07455	-2.26578	6.83681	1.77111	0.183266	NOT		K07455	-0.909263	6.83681	0.264481	0.607066	NOT
K07402	-2.26578	6.83681	1.77111	0.183266	NOT		K07402	-0.909263	6.83681	0.264481	0.607066	NOT		K07456	1.12436	7.68147	0.959717	0.327275	NOT		K07456	-0.907265	7.68147	0.285082	0.593398	NOT
K07406	-2.26578	6.83681	1.77111	0.183266	NOT		K07406	-0.909263	6.83681	0.264481	0.607066	NOT		K07459	0.469198	7.40905	0.147359	0.701078	NOT		K07459	-0.909263	7.40905	0.296602	0.586029	NOT
K07447	1.14034	7.68865	0.989344	0.31992	NOT		K07447	-0.90661	7.68865	0.284424	0.593825	NOT		K07460	0.606817	7.46139	0.252885	0.615059	NOT		K07460	-0.909263	7.46139	0.29429	0.587493	NOT
K07455	-2.26578	6.83681	1.77111	0.183266	NOT		K07455	-0.909263	6.83681	0.264481	0.607066	NOT		K07461	0.485582	7.41514	0.158307	0.690726	NOT		K07461	-0.909263	7.41514	0.296325	0.586204	NOT
K07456	1.12436	7.68147	0.959717	0.327275	NOT		K07456	-0.907265	7.68147	0.285082	0.593398	NOT		K07462	1.77947	8.0043	2.69617	0.100611	NOT		K07462	-0.887643	8.0043	0.269075	0.603961	NOT
K07459	0.469198	7.40905	0.147359	0.701078	NOT		K07459	-0.909263	7.40905	0.296602	0.586029	NOT		K07478	-2.26578	6.83681	1.77111	0.183266	NOT		K07478	-0.909263	6.83681	0.264481	0.607066	NOT
K07460	0.606817	7.46139	0.252885	0.615059	NOT		K07460	-0.909263	7.46139	0.29429	0.587493	NOT		K07480	-1.95166	7.89088	6.9113	0.00857439	DOWN		K07480	-3.40432	7.89088	9.45011	0.00211533	DOWN
K07461	0.485582	7.41514	0.158307	0.690726	NOT		K07461	-0.909263	7.41514	0.296325	0.586204	NOT		K07482	2.44543	8.38172	5.42578	0.0198554	NOT		K07482	-0.851703	8.38172	0.247754	0.618668	NOT
K07462	1.77947	8.0043	2.69617	0.100611	NOT		K07462	-0.887643	8.0043	0.269075	0.603961	NOT		K07483	1.96113	8.10292	3.38468	0.0658256	NOT		K07483	-0.881826	8.10292	0.266065	0.605992	NOT
K07478	-2.26578	6.83681	1.77111	0.183266	NOT		K07478	-0.909263	6.83681	0.264481	0.607066	NOT		K07484	1.31229	8.1832	1.27898	0.258108	NOT		K07484	1.96328	8.1832	2.70091	0.100313	NOT
K07480	-1.95166	7.89088	6.9113	0.00857439	DOWN		K07480	-3.40432	7.89088	9.45011	0.00211533	DOWN		K07486	1.77041	7.99945	2.66384	0.102675	NOT		K07486	-0.887854	7.99945	0.269185	0.603887	NOT
K07482	2.44543	8.38172	5.42578	0.0198554	NOT		K07482	-0.851703	8.38172	0.247754	0.618668	NOT		K07487	0.247971	7.33049	0.0395255	0.842414	NOT		K07487	-0.909263	7.33049	0.300235	0.583744	NOT
K07483	1.96113	8.10292	3.38468	0.0658256	NOT		K07483	-0.881826	8.10292	0.266065	0.605992	NOT		K07488	-2.70567	7.97619	14.426	0.000146374	DOWN		K07488	-3.82095	7.97619	13.5635	0.000231471	DOWN
K07484	1.31229	8.1832	1.27898	0.258108	NOT		K07484	1.96328	8.1832	2.70091	0.100313	NOT		K07492	1.58378	8.26461	1.95261	0.162327	NOT		K07492	1.90876	8.26461	2.46807	0.116203	NOT
K07486	1.77041	7.99945	2.66384	0.102675	NOT		K07486	-0.887854	7.99945	0.269185	0.603887	NOT		K07495	-0.421362	7.13304	0.0950035	0.757915	NOT		K07495	-0.909263	7.13304	0.290555	0.589873	NOT
K07487	0.247971	7.33049	0.0395255	0.842414	NOT		K07487	-0.909263	7.33049	0.300235	0.583744	NOT		K07497	3.21457	8.87834	8.88708	0.00287678	UP		K07497	-0.811167	8.87834	0.208337	0.648081	NOT
K07488	-2.70567	7.97619	14.426	0.000146374	DOWN		K07488	-3.82095	7.97619	13.5635	0.000231471	DOWN		K07505	1.69754	7.96092	2.41374	0.120297	NOT		K07505	-0.889712	7.96092	0.270197	0.603207	NOT
K07492	1.58378	8.26461	1.95261	0.162327	NOT		K07492	1.90876	8.26461	2.46807	0.116203	NOT		K07506	-2.26578	6.83681	1.77111	0.183266	NOT		K07506	-0.909263	6.83681	0.264481	0.607066	NOT
K07495	-0.421362	7.13304	0.0950035	0.757915	NOT		K07495	-0.909263	7.13304	0.290555	0.589873	NOT		K07507	-2.26578	6.83681	1.77111	0.183266	NOT		K07507	-0.909263	6.83681	0.264481	0.607066	NOT
K07497	3.21457	8.87834	8.88708	0.00287678	UP		K07497	-0.811167	8.87834	0.208337	0.648081	NOT		K07516	-2.28323	10.732	8.40566	0.00374623	DOWN		K07516	0.844242	10.732	1.21199	0.270957	NOT
K07505	1.69754	7.96092	2.41374	0.120297	NOT		K07505	-0.889712	7.96092	0.270197	0.603207	NOT		K07552	1.00065	8.08991	0.702732	0.401881	NOT		K07552	1.96816	8.08991	2.79237	0.0947362	NOT
K07506	-2.26578	6.83681	1.77111	0.183266	NOT		K07506	-0.909263	6.83681	0.264481	0.607066	NOT		K07559	-6.46436	8.59514	56.377	6.33e-14	DOWN		K07559	-5.04041	8.59514	25.5658	4.33e-07	DOWN
K07507	-2.26578	6.83681	1.77111	0.183266	NOT		K07507	-0.909263	6.83681	0.264481	0.607066	NOT		K07566	2.3077	8.29968	4.8243	0.0280772	NOT		K07566	-0.861422	8.29968	0.253965	0.614304	NOT
K07552	1.00065	8.08991	0.702732	0.401881	NOT		K07552	1.96816	8.08991	2.79237	0.0947362	NOT		K07568	1.67053	8.66446	1.97028	0.16044	NOT		K07568	3.15216	8.66446	7.70685	0.0055083	UP
K07559	-6.46436	8.59514	56.377	6.33472e-14	DOWN		K07559	-5.04041	8.59514	25.5658	4.32817e-07	DOWN		K07574	1.72056	8.8292	2.01996	0.155265	NOT		K07574	3.51407	8.8292	9.73165	0.00181481	UP
K07566	2.3077	8.29968	4.8243	0.0280772	NOT		K07566	-0.861422	8.29968	0.253965	0.614304	NOT		K07576	-2.26578	6.83681	1.77111	0.183266	NOT		K07576	-0.909263	6.83681	0.264481	0.607066	NOT
K07568	1.67053	8.66446	1.97028	0.16044	NOT		K07568	3.15216	8.66446	7.70685	0.0055083	UP		K07636	-0.267483	7.76759	0.0386057	0.844235	NOT		K07636	1.88058	7.76759	2.63253	0.104717	NOT
K07574	1.72056	8.8292	2.01996	0.155265	NOT		K07574	3.51407	8.8292	9.73165	0.0018148	UP		K07637	0.163909	7.30242	0.0170095	0.896236	NOT		K07637	-0.909263	7.30242	0.301579	0.582903	NOT
K07576	-2.26578	6.83681	1.77111	0.183266	NOT		K07576	-0.909263	6.83681	0.264481	0.607066	NOT		K07638	1.15869	7.69698	1.02432	0.311514	NOT		K07638	-0.906013	7.69698	0.283791	0.594236	NOT
K07636	-0.267483	7.76759	0.0386057	0.844235	NOT		K07636	1.88058	7.76759	2.63253	0.104717	NOT		K07639	0.276866	7.34037	0.049532	0.823883	NOT		K07639	-0.909263	7.34037	0.299764	0.584039	NOT
K07637	0.163909	7.30242	0.0170095	0.896236	NOT		K07637	-0.909263	7.30242	0.301579	0.582903	NOT		K07642	-0.073992	7.22818	0.00331853	0.954063	NOT		K07642	-0.909263	7.22818	0.304864	0.580858	NOT
K07638	1.15869	7.69698	1.02432	0.311514	NOT		K07638	-0.906013	7.69698	0.283791	0.594236	NOT		K07644	0.184942	7.30935	0.0217373	0.88279	NOT		K07644	-0.909263	7.30935	0.301246	0.583111	NOT
K07639	0.276866	7.34037	0.049532	0.823883	NOT		K07639	-0.909263	7.34037	0.299764	0.584039	NOT		K07645	-2.26578	6.83681	1.77111	0.183266	NOT		K07645	-0.909263	6.83681	0.264481	0.607066	NOT
K07642	-0.073992	7.22818	0.00331853	0.954063	NOT		K07642	-0.909263	7.22818	0.304864	0.580858	NOT		K07646	-2.26578	6.83681	1.77111	0.183266	NOT		K07646	-0.909263	6.83681	0.264481	0.607066	NOT
K07644	0.184942	7.30935	0.0217373	0.88279	NOT		K07644	-0.909263	7.30935	0.301246	0.583111	NOT		K07648	0.877406	7.57211	0.556954	0.455502	NOT		K07648	-0.909263	7.57211	0.289791	0.590363	NOT
K07645	-2.26578	6.83681	1.77111	0.183266	NOT		K07645	-0.909263	6.83681	0.264481	0.607066	NOT		K07649	-2.26578	6.83681	1.77111	0.183266	NOT		K07649	-0.909263	6.83681	0.264481	0.607066	NOT
K07646	-2.26578	6.83681	1.77111	0.183266	NOT		K07646	-0.909263	6.83681	0.264481	0.607066	NOT		K07657	0.234054	7.32578	0.035125	0.851337	NOT		K07657	-0.909263	7.32578	0.30046	0.583602	NOT
K07648	0.877406	7.57211	0.556954	0.455502	NOT		K07648	-0.909263	7.57211	0.289791	0.590363	NOT		K07658	-5.06902	12.4523	33.266	8.2e-09	DOWN		K07658	-4.26715	12.4523	22.8102	1.81e-06	DOWN
K07649	-2.26578	6.83681	1.77111	0.183266	NOT		K07649	-0.909263	6.83681	0.264481	0.607066	NOT		K07659	1.63367	8.69579	1.85325	0.173428	NOT		K07659	3.25944	8.69579	8.31804	0.00393116	UP
K07657	0.234054	7.32578	0.035125	0.851337	NOT		K07657	-0.909263	7.32578	0.30046	0.583602	NOT		K07660	0.404047	7.3852	0.107972	0.742469	NOT		K07660	-0.909263	7.3852	0.297688	0.585344	NOT
K07658	-5.06902	12.4523	33.266	8.20343e-09	DOWN		K07658	-4.26715	12.4523	22.8102	1.80584e-06	DOWN		K07661	1.78063	8.00492	2.70032	0.10035	NOT		K07661	-0.887616	8.00492	0.269061	0.60397	NOT
K07659	1.63367	8.69579	1.85325	0.173428	NOT		K07659	3.25944	8.69579	8.31804	0.00393116	UP		K07662	1.3297	7.77684	1.38765	0.238822	NOT		K07662	-0.900848	7.77684	0.278686	0.597572	NOT
K07660	0.404047	7.3852	0.107972	0.742469	NOT		K07660	-0.909263	7.3852	0.297688	0.585344	NOT		K07664	-2.26578	6.83681	1.77111	0.183266	NOT		K07664	-0.909263	6.83681	0.264481	0.607066	NOT
K07661	1.78063	8.00492	2.70032	0.10035	NOT		K07661	-0.887616	8.00492	0.269061	0.60397	NOT		K07665	1.71966	7.97254	2.48782	0.114753	NOT		K07665	-0.889114	7.97254	0.269863	0.603432	NOT
K07662	1.3297	7.77684	1.38765	0.238822	NOT		K07662	-0.900848	7.77684	0.278686	0.597572	NOT		K07667	-2.26578	6.83681	1.77111	0.183266	NOT		K07667	-0.909263	6.83681	0.264481	0.607066	NOT
K07664	-2.26578	6.83681	1.77111	0.183266	NOT		K07664	-0.909263	6.83681	0.264481	0.607066	NOT		K07674	1.49005	7.85524	1.79392	0.180471	NOT		K07674	-0.89657	7.85524	0.274992	0.600011	NOT
K07665	1.71966	7.97254	2.48782	0.114753	NOT		K07665	-0.889114	7.97254	0.269863	0.603432	NOT		K07678	1.04898	7.64767	0.824825	0.363788	NOT		K07678	-0.909263	7.64767	0.287358	0.591927	NOT
K07667	-2.26578	6.83681	1.77111	0.183266	NOT		K07667	-0.909263	6.83681	0.264481	0.607066	NOT		K07679	2.44331	8.38044	5.41634	0.0199629	NOT		K07679	-0.851852	8.38044	0.24785	0.618601	NOT
K07674	1.49005	7.85524	1.79392	0.180471	NOT		K07674	-0.89657	7.85524	0.274992	0.600011	NOT		K07685	1.94525	8.09427	3.325	0.0682547	NOT		K07685	-0.882787	8.09427	0.266653	0.605594	NOT
K07678	1.04898	7.64767	0.824825	0.363788	NOT		K07678	-0.909263	7.64767	0.287358	0.591927	NOT		K07686	-2.26578	6.83681	1.77111	0.183266	NOT		K07686	-0.909263	6.83681	0.264481	0.607066	NOT
K07679	2.44331	8.38044	5.41634	0.0199629	NOT		K07679	-0.851852	8.38044	0.24785	0.618601	NOT		K07687	1.18893	7.71078	1.08329	0.297981	NOT		K07687	-0.904947	7.71078	0.282683	0.594957	NOT
K07685	1.94525	8.09427	3.325	0.0682547	NOT		K07685	-0.882787	8.09427	0.266653	0.605594	NOT		K07689	-2.26578	6.83681	1.77111	0.183266	NOT		K07689	-0.909263	6.83681	0.264481	0.607066	NOT
K07686	-2.26578	6.83681	1.77111	0.183266	NOT		K07686	-0.909263	6.83681	0.264481	0.607066	NOT		K07690	-2.26155	8.10569	1.89389	0.168786	NOT		K07690	2.9595	8.10569	8.17732	0.00424786	UP
K07687	1.18893	7.71078	1.08329	0.297981	NOT		K07687	-0.904947	7.71078	0.282683	0.594957	NOT		K07708	-2.26578	6.83681	1.77111	0.183266	NOT		K07708	-0.909263	6.83681	0.264481	0.607066	NOT
K07689	-2.26578	6.83681	1.77111	0.183266	NOT		K07689	-0.909263	6.83681	0.264481	0.607066	NOT		K07711	1.57219	7.89639	2.02462	0.154789	NOT		K07711	-0.893693	7.89639	0.272838	0.601442	NOT
K07690	-2.26155	8.10569	1.89389	0.168786	NOT		K07690	2.9595	8.10569	8.17732	0.00424786	UP		K07712	0.397839	7.38296	0.104561	0.746428	NOT		K07712	-0.909263	7.38296	0.29779	0.58528	NOT
K07708	-2.26578	6.83681	1.77111	0.183266	NOT		K07708	-0.909263	6.83681	0.264481	0.607066	NOT		K07713	-2.26578	6.83681	1.77111	0.183266	NOT		K07713	-0.909263	6.83681	0.264481	0.607066	NOT
K07711	1.57219	7.89639	2.02462	0.154789	NOT		K07711	-0.893693	7.89639	0.272838	0.601442	NOT		K07715	0.934059	7.5966	0.638564	0.424245	NOT		K07715	-0.909263	7.5966	0.28898	0.590883	NOT
K07712	0.397839	7.38296	0.104561	0.746428	NOT		K07712	-0.909263	7.38296	0.29779	0.58528	NOT		K07727	0.320086	7.35535	0.0667248	0.79617	NOT		K07727	-0.909263	7.35535	0.299054	0.584485	NOT
K07713	-2.26578	6.83681	1.77111	0.183266	NOT		K07713	-0.909263	6.83681	0.264481	0.607066	NOT		K07733	0.751228	7.51919	0.398354	0.52795	NOT		K07733	-0.909263	7.51919	0.291859	0.58904	NOT
K07715	0.934059	7.5966	0.638564	0.424245	NOT		K07715	-0.909263	7.5966	0.28898	0.590883	NOT		K07735	1.43273	7.82688	1.64163	0.200122	NOT		K07735	-0.898196	7.82688	0.276327	0.599127	NOT
K07727	0.320086	7.35535	0.0667248	0.79617	NOT		K07727	-0.909263	7.35535	0.299054	0.584485	NOT		K07736	-2.265	7.71936	1.90913	0.167081	NOT		K07736	2.19403	7.71936	3.98846	0.0458317	NOT
K07733	0.751228	7.51919	0.398354	0.52795	NOT		K07733	-0.909263	7.51919	0.291859	0.58904	NOT		K07738	-2.26578	6.83681	1.77111	0.183266	NOT		K07738	-0.909263	6.83681	0.264481	0.607066	NOT
K07735	1.43273	7.82688	1.64163	0.200122	NOT		K07735	-0.898196	7.82688	0.276327	0.599127	NOT		K07740	1.48741	7.85394	1.78684	0.181333	NOT		K07740	-0.896669	7.85394	0.275071	0.599958	NOT
K07736	-2.265	7.71936	1.90913	0.167081	NOT		K07736	2.19403	7.71936	3.98846	0.0458317	NOT		K07749	0.820107	7.5478	0.481165	0.487906	NOT		K07749	-0.909263	7.5478	0.290739	0.589756	NOT
K07738	-2.26578	6.83681	1.77111	0.183266	NOT		K07738	-0.909263	6.83681	0.264481	0.607066	NOT		K07771	-2.26578	6.83681	1.77111	0.183266	NOT		K07771	-0.909263	6.83681	0.264481	0.607066	NOT
K07740	1.48741	7.85394	1.78684	0.181333	NOT		K07740	-0.896669	7.85394	0.275071	0.599958	NOT		K07773	2.14944	8.20787	4.13269	0.0420808	NOT		K07773	-0.870406	8.20787	0.259211	0.610671	NOT
K07749	0.820107	7.5478	0.481165	0.487906	NOT		K07749	-0.909263	7.5478	0.290739	0.589756	NOT		K07774	-2.26578	6.83681	1.77111	0.183266	NOT		K07774	-0.909263	6.83681	0.264481	0.607066	NOT
K07771	-2.26578	6.83681	1.77111	0.183266	NOT		K07771	-0.909263	6.83681	0.264481	0.607066	NOT		K07782	1.98706	8.11709	3.4834	0.0620075	NOT		K07782	-0.880263	8.11709	0.265119	0.606633	NOT
K07773	2.14944	8.20787	4.13269	0.0420808	NOT		K07773	-0.870406	8.20787	0.259211	0.610671	NOT		K07783	0.39055	7.38034	0.100629	0.75108	NOT		K07783	-0.909263	7.38034	0.29791	0.585204	NOT
K07774	-2.26578	6.83681	1.77111	0.183266	NOT		K07774	-0.909263	6.83681	0.264481	0.607066	NOT		K07784	-0.349807	7.1514	0.06738	0.795194	NOT		K07784	-0.909263	7.1514	0.294407	0.587418	NOT
K07782	1.98706	8.11709	3.4834	0.0620075	NOT		K07782	-0.880263	8.11709	0.265119	0.606633	NOT		K07787	1.29573	7.76066	1.30992	0.252428	NOT		K07787	-0.901804	7.76066	0.279591	0.596977	NOT
K07783	0.39055	7.38034	0.100629	0.75108	NOT		K07783	-0.909263	7.38034	0.29791	0.585204	NOT		K07788	-2.26578	6.83681	1.77111	0.183266	NOT		K07788	-0.909263	6.83681	0.264481	0.607066	NOT
K07784	-0.349807	7.1514	0.06738	0.795194	NOT		K07784	-0.909263	7.1514	0.294407	0.587418	NOT		K07789	-0.147695	7.20671	0.0130442	0.909072	NOT		K07789	-0.909263	7.20671	0.305781	0.580289	NOT
K07787	1.29573	7.76066	1.30992	0.252428	NOT		K07787	-0.901804	7.76066	0.279591	0.596977	NOT		K07793	0.88069	7.57352	0.561492	0.453672	NOT		K07793	-0.909263	7.57352	0.289736	0.590398	NOT
K07788	-2.26578	6.83681	1.77111	0.183266	NOT		K07788	-0.909263	6.83681	0.264481	0.607066	NOT		K07794	-2.26476	7.74438	1.90541	0.167495	NOT		K07794	2.24653	7.74438	4.21656	0.0400494	NOT
K07789	-0.147695	7.20671	0.0130442	0.909072	NOT		K07789	-0.909263	7.20671	0.305781	0.580289	NOT		K07795	1.30575	8.35286	1.22895	0.26763	NOT		K07795	2.55835	8.35286	5.0605	0.0244923	NOT
K07793	0.88069	7.57352	0.561492	0.453672	NOT		K07793	-0.909263	7.57352	0.289736	0.590398	NOT		K07798	-4.74995	7.44262	23.3101	1.39e-06	DOWN		K07798	-3.39344	7.44262	10.0807	0.0015015	DOWN
K07794	-2.26476	7.74438	1.90541	0.167495	NOT		K07794	2.24653	7.74438	4.21656	0.0400494	NOT		K07799	-5.31551	8.33629	31.5373	1.99e-08	DOWN		K07799	-0.75557	8.33629	1.07432	0.299988	NOT
K07795	1.30575	8.35286	1.22895	0.26763	NOT		K07795	2.55835	8.35286	5.0605	0.0244923	NOT		K07804	-2.26578	6.83681	1.77111	0.183266	NOT		K07804	-0.909263	6.83681	0.264481	0.607066	NOT
K07798	-4.74995	7.44262	23.3101	1.39296e-06	DOWN		K07798	-3.39344	7.44262	10.0807	0.0015015	DOWN		K07814	1.50149	7.86091	1.82482	0.176762	NOT		K07814	-0.89615	7.86091	0.274651	0.600237	NOT
K07799	-5.31551	8.33629	31.5373	1.99275e-08	DOWN		K07799	-0.75557	8.33629	1.07432	0.299988	NOT		K07862	2.42519	8.36952	5.33605	0.0209029	NOT		K07862	-0.85313	8.36952	0.248672	0.618019	NOT
K07804	-2.26578	6.83681	1.77111	0.183266	NOT		K07804	-0.909263	6.83681	0.264481	0.607066	NOT		K08084	1.19231	7.71232	1.08994	0.296502	NOT		K08084	-0.904813	7.71232	0.282547	0.595045	NOT
K07814	1.50149	7.86091	1.82482	0.176762	NOT		K07814	-0.89615	7.86091	0.274651	0.600237	NOT		K08086	1.51527	9.13926	1.43743	0.230575	NOT		K08086	4.19351	9.13926	14.4899	0.000141501	UP
K07862	2.42519	8.36952	5.33605	0.0209029	NOT		K07862	-0.85313	8.36952	0.248672	0.618019	NOT		K08093	0.0988218	7.28135	0.0061108	0.937693	NOT		K08093	-0.909263	7.28135	0.302592	0.582271	NOT
K08084	1.19231	7.71232	1.08994	0.296502	NOT		K08084	-0.904813	7.71232	0.282547	0.595045	NOT		K08138	-2.26578	6.83681	1.77111	0.183266	NOT		K08138	-0.909263	6.83681	0.264481	0.607066	NOT
K08086	1.51527	9.13926	1.43743	0.230575	NOT		K08086	4.19351	9.13926	14.4899	0.000141501	UP		K08151	-2.8593	9.04223	15.3516	8.97e-05	DOWN		K08151	-1.41256	9.04223	3.17351	0.0748628	NOT
K08093	0.0988218	7.28135	0.0061108	0.937693	NOT		K08093	-0.909263	7.28135	0.302592	0.582271	NOT		K08154	2.73144	8.55931	6.65437	0.00990115	UP		K08154	-0.833202	8.55931	0.231835	0.630174	NOT
K08138	-2.26578	6.83681	1.77111	0.183266	NOT		K08138	-0.909263	6.83681	0.264481	0.607066	NOT		K08159	-0.13532	7.21026	0.0109748	0.916567	NOT		K08159	-0.909263	7.21026	0.305629	0.580384	NOT
K08151	-2.8593	9.04223	15.3516	8.96593e-05	DOWN		K08151	-1.41256	9.04223	3.17351	0.0748628	NOT		K08162	0.524863	7.4299	0.186306	0.666015	NOT		K08162	-0.909263	7.4299	0.295661	0.586624	NOT
K08154	2.73144	8.55931	6.65437	0.00990115	UP		K08154	-0.833202	8.55931	0.231835	0.630174	NOT		K08166	-2.26578	6.83681	1.77111	0.183266	NOT		K08166	-0.909263	6.83681	0.264481	0.607066	NOT
K08159	-0.13532	7.21026	0.0109748	0.916567	NOT		K08159	-0.909263	7.21026	0.305629	0.580384	NOT		K08172	-2.26578	6.83681	1.77111	0.183266	NOT		K08172	-0.909263	6.83681	0.264481	0.607066	NOT
K08162	0.524863	7.4299	0.186306	0.666015	NOT		K08162	-0.909263	7.4299	0.295661	0.586624	NOT		K08173	-0.0791513	7.22665	0.00379385	0.950887	NOT		K08173	-0.909263	7.22665	0.304929	0.580818	NOT
K08166	-2.26578	6.83681	1.77111	0.183266	NOT		K08166	-0.909263	6.83681	0.264481	0.607066	NOT		K08177	1.40423	7.81287	1.56816	0.210494	NOT		K08177	-0.898821	7.81287	0.27685	0.598781	NOT
K08172	-2.26578	6.83681	1.77111	0.183266	NOT		K08172	-0.909263	6.83681	0.264481	0.607066	NOT		K08191	-2.26578	6.83681	1.77111	0.183266	NOT		K08191	-0.909263	6.83681	0.264481	0.607066	NOT
K08173	-0.0791513	7.22665	0.00379385	0.950887	NOT		K08173	-0.909263	7.22665	0.304929	0.580818	NOT		K08194	-2.26578	6.83681	1.77111	0.183266	NOT		K08194	-0.909263	6.83681	0.264481	0.607066	NOT
K08177	1.40423	7.81287	1.56816	0.210494	NOT		K08177	-0.898821	7.81287	0.27685	0.598781	NOT		K08195	-2.26578	6.83681	1.77111	0.183266	NOT		K08195	-0.909263	6.83681	0.264481	0.607066	NOT
K08191	-2.26578	6.83681	1.77111	0.183266	NOT		K08191	-0.909263	6.83681	0.264481	0.607066	NOT		K08218	-2.26578	6.83681	1.77111	0.183266	NOT		K08218	-0.909263	6.83681	0.264481	0.607066	NOT
K08194	-2.26578	6.83681	1.77111	0.183266	NOT		K08194	-0.909263	6.83681	0.264481	0.607066	NOT		K08219	1.90538	8.07267	3.17601	0.0747482	NOT		K08219	-0.884994	8.07267	0.268008	0.604679	NOT
K08195	-2.26578	6.83681	1.77111	0.183266	NOT		K08195	-0.909263	6.83681	0.264481	0.607066	NOT		K08224	-2.26578	6.83681	1.77111	0.183266	NOT		K08224	-0.909263	6.83681	0.264481	0.607066	NOT
K08218	-2.26578	6.83681	1.77111	0.183266	NOT		K08218	-0.909263	6.83681	0.264481	0.607066	NOT		K08225	-2.26578	6.83681	1.77111	0.183266	NOT		K08225	-0.909263	6.83681	0.264481	0.607066	NOT
K08219	1.90538	8.07267	3.17601	0.0747482	NOT		K08219	-0.884994	8.07267	0.268008	0.604679	NOT		K08234	1.08797	7.66522	0.893997	0.344412	NOT		K08234	-0.908692	7.66522	0.286531	0.59246	NOT
K08224	-2.26578	6.83681	1.77111	0.183266	NOT		K08224	-0.909263	6.83681	0.264481	0.607066	NOT		K08259	1.97608	8.11108	3.44144	0.0636008	NOT		K08259	-0.880924	8.11108	0.265518	0.606362	NOT
K08225	-2.26578	6.83681	1.77111	0.183266	NOT		K08225	-0.909263	6.83681	0.264481	0.607066	NOT		K08261	-2.26578	6.83681	1.77111	0.183266	NOT		K08261	-0.909263	6.83681	0.264481	0.607066	NOT
K08234	1.08797	7.66522	0.893997	0.344412	NOT		K08234	-0.908692	7.66522	0.286531	0.59246	NOT		K08276	2.07988	8.16857	3.84816	0.0498201	NOT		K08276	-0.874643	8.16857	0.26174	0.608935	NOT
K08259	1.97608	8.11108	3.44144	0.0636008	NOT		K08259	-0.880924	8.11108	0.265518	0.606362	NOT		K08280	3.73023	9.23994	11.8314	0.000584044	UP		K08280	-0.794465	9.23994	0.194032	0.659589	NOT
K08261	-2.26578	6.83681	1.77111	0.183266	NOT		K08261	-0.909263	6.83681	0.264481	0.607066	NOT		K08282	-2.26578	6.83681	1.77111	0.183266	NOT		K08282	-0.909263	6.83681	0.264481	0.607066	NOT
K08276	2.07988	8.16857	3.84816	0.0498201	NOT		K08276	-0.874643	8.16857	0.26174	0.608935	NOT		K08289	-2.26578	6.83681	1.77111	0.183266	NOT		K08289	-0.909263	6.83681	0.264481	0.607066	NOT
K08280	3.73023	9.23994	11.8314	0.000584044	UP		K08280	-0.794465	9.23994	0.194032	0.659589	NOT		K08296	2.1576	8.21253	4.16686	0.0412403	NOT		K08296	-0.869921	8.21253	0.258925	0.610868	NOT
K08282	-2.26578	6.83681	1.77111	0.183266	NOT		K08282	-0.909263	6.83681	0.264481	0.607066	NOT		K08300	3.30245	8.93855	9.35554	0.00222722	UP		K08300	-0.807938	8.93855	0.20548	0.65034	NOT
K08289	-2.26578	6.83681	1.77111	0.183266	NOT		K08289	-0.909263	6.83681	0.264481	0.607066	NOT		K08301	2.30241	8.29656	4.80021	0.0284723	NOT		K08301	-0.861711	8.29656	0.254132	0.614188	NOT
K08296	2.1576	8.21253	4.16686	0.0412403	NOT		K08296	-0.869921	8.21253	0.258925	0.610868	NOT		K08303	2.27327	8.27944	4.66876	0.0307326	NOT		K08303	-0.863314	8.27944	0.25506	0.613542	NOT
K08300	3.30245	8.93855	9.35554	0.00222722	UP		K08300	-0.807938	8.93855	0.20548	0.65034	NOT		K08304	3.02952	8.75364	7.95991	0.00478906	UP		K08304	-0.818692	8.75364	0.215451	0.642535	NOT
K08301	2.30241	8.29656	4.80021	0.0284723	NOT		K08301	-0.861711	8.29656	0.254132	0.614188	NOT		K08305	1.17987	8.10597	1.01605	0.313475	NOT		K08305	1.8289	8.10597	2.31153	0.12844	NOT
K08303	2.27327	8.27944	4.66876	0.0307326	NOT		K08303	-0.863314	8.27944	0.25506	0.613542	NOT		K08306	1.52821	7.87424	1.89833	0.168287	NOT		K08306	-0.895198	7.87424	0.273881	0.600748	NOT
K08304	3.02952	8.75364	7.95991	0.00478905	UP		K08304	-0.818692	8.75364	0.215451	0.642535	NOT		K08307	2.77074	9.0179	5.99149	0.0143869	NOT		K08307	2.91258	9.0179	5.71837	0.0168011	NOT
K08305	1.17987	8.10597	1.01605	0.313475	NOT		K08305	1.8289	8.10597	2.31153	0.12844	NOT		K08309	2.90087	8.66873	7.37345	0.00662729	UP		K08309	-0.824637	8.66873	0.221797	0.637682	NOT
K08306	1.52821	7.87424	1.89833	0.168287	NOT		K08306	-0.895198	7.87424	0.273881	0.600748	NOT		K08311	-0.950285	8.61295	1.89808	0.168315	NOT		K08311	-3.85798	8.61295	11.5805	0.000668305	DOWN
K08307	2.77074	9.0179	5.99149	0.0143869	NOT		K08307	2.91258	9.0179	5.71837	0.0168011	NOT		K08313	-0.4668	7.12171	0.114878	0.734663	NOT		K08313	-0.909263	7.12171	0.289075	0.590822	NOT
K08309	2.90087	8.66873	7.37345	0.00662729	UP		K08309	-0.824637	8.66873	0.221797	0.637682	NOT		K08316	-0.76019	8.70874	0.965164	0.325906	NOT		K08316	-0.223482	8.70874	0.0679244	0.794387	NOT
K08311	-0.950285	8.61295	1.89808	0.168315	NOT		K08311	-3.85798	8.61295	11.5805	0.000668305	DOWN		K08322	-2.26578	6.83681	1.77111	0.183266	NOT		K08322	-0.909263	6.83681	0.264481	0.607066	NOT
K08313	-0.4668	7.12171	0.114878	0.734663	NOT		K08313	-0.909263	7.12171	0.289075	0.590822	NOT		K08324	-2.26578	6.83681	1.77111	0.183266	NOT		K08324	-0.909263	6.83681	0.264481	0.607066	NOT
K08316	-0.76019	8.70874	0.965164	0.325906	NOT		K08316	-0.223482	8.70874	0.0679244	0.794387	NOT		K08325	0.64204	7.47521	0.284976	0.593467	NOT		K08325	-0.909263	7.47521	0.293691	0.587873	NOT
K08322	-2.26578	6.83681	1.77111	0.183266	NOT		K08322	-0.909263	6.83681	0.264481	0.607066	NOT		K08365	1.74272	7.98472	2.56676	0.109153	NOT		K08365	-0.888524	7.98472	0.269541	0.603648	NOT
K08324	-2.26578	6.83681	1.77111	0.183266	NOT		K08324	-0.909263	6.83681	0.264481	0.607066	NOT		K08368	0.0691641	7.27194	0.00297696	0.956489	NOT		K08368	-0.909263	7.27194	0.303003	0.582015	NOT
K08325	0.64204	7.47521	0.284976	0.593467	NOT		K08325	-0.909263	7.47521	0.293691	0.587873	NOT		K08369	-2.26578	6.83681	1.77111	0.183266	NOT		K08369	-0.909263	6.83681	0.264481	0.607066	NOT
K08365	1.74272	7.98472	2.56676	0.109153	NOT		K08365	-0.888524	7.98472	0.269541	0.603648	NOT		K08482	-2.26578	6.83681	1.77111	0.183266	NOT		K08482	-0.909263	6.83681	0.264481	0.607066	NOT
K08368	0.0691641	7.27194	0.00297696	0.956489	NOT		K08368	-0.909263	7.27194	0.303003	0.582015	NOT		K08483	3.3522	8.97291	9.62779	0.00192028	UP		K08483	-0.806189	8.97291	0.203968	0.651543	NOT
K08369	-2.26578	6.83681	1.77111	0.183266	NOT		K08369	-0.909263	6.83681	0.264481	0.607066	NOT		K08484	2.54826	8.78904	5.15591	0.0231821	NOT		K08484	2.40795	8.78904	3.70808	0.0541694	NOT
K08482	-2.26578	6.83681	1.77111	0.183266	NOT		K08482	-0.909263	6.83681	0.264481	0.607066	NOT		K08485	0.411288	7.38782	0.112026	0.737854	NOT		K08485	-0.909263	7.38782	0.297568	0.585419	NOT
K08483	3.3522	8.97291	9.62779	0.00192028	UP		K08483	-0.806189	8.97291	0.203968	0.651543	NOT		K08602	-2.12609	8.35354	10.3598	0.00129078	DOWN		K08602	-4.10722	8.35354	15.5159	8.22e-05	DOWN
K08484	2.54826	8.78904	5.15591	0.0231821	NOT		K08484	2.40795	8.78904	3.70808	0.0541694	NOT		K08678	-2.26578	6.83681	1.77111	0.183266	NOT		K08678	-0.909263	6.83681	0.264481	0.607066	NOT
K08485	0.411288	7.38782	0.112026	0.737854	NOT		K08485	-0.909263	7.38782	0.297568	0.585419	NOT		K08679	-2.26578	7.64281	1.92534	0.165291	NOT		K08679	2.0283	7.64281	3.32652	0.0681918	NOT
K08602	-2.12609	8.35354	10.3598	0.00129078	DOWN		K08602	-4.10722	8.35354	15.5159	8.22008e-05	DOWN		K08680	1.185	7.70898	1.07554	0.299715	NOT		K08680	-0.905098	7.70898	0.282837	0.594856	NOT
K08678	-2.26578	6.83681	1.77111	0.183266	NOT		K08678	-0.909263	6.83681	0.264481	0.607066	NOT		K08688	-2.26578	6.83681	1.77111	0.183266	NOT		K08688	-0.909263	6.83681	0.264481	0.607066	NOT
K08679	-2.26578	7.64281	1.92534	0.165291	NOT		K08679	2.0283	7.64281	3.32652	0.0681918	NOT		K08698	0.612229	7.4635	0.257678	0.611728	NOT		K08698	-0.909263	7.4635	0.294199	0.587551	NOT
K08680	1.185	7.70898	1.07554	0.299715	NOT		K08680	-0.905098	7.70898	0.282837	0.594856	NOT		K08717	-2.26578	6.83681	1.77111	0.183266	NOT		K08717	-0.909263	6.83681	0.264481	0.607066	NOT
K08688	-2.26578	6.83681	1.77111	0.183266	NOT		K08688	-0.909263	6.83681	0.264481	0.607066	NOT		K08720	-3.77798	9.39929	26.5887	2.55e-07	DOWN		K08720	-5.63201	9.39929	26.7384	2.36e-07	DOWN
K08698	0.612229	7.4635	0.257678	0.611728	NOT		K08698	-0.909263	7.4635	0.294199	0.587551	NOT		K08738	-2.25199	8.83031	1.76058	0.184574	NOT		K08738	4.20341	8.83031	15.7268	7.35e-05	UP
K08717	-2.26578	6.83681	1.77111	0.183266	NOT		K08717	-0.909263	6.83681	0.264481	0.607066	NOT		K08884	-0.418583	7.51379	0.0943001	0.758785	NOT		K08884	1.23487	7.51379	0.983818	0.321275	NOT
K08720	-3.77798	9.39929	26.5887	2.55058e-07	DOWN		K08720	-5.63201	9.39929	26.7384	2.36081e-07	DOWN		K08963	-5.27591	7.71888	34.2381	4.98e-09	DOWN		K08963	-3.91519	7.71888	15.558	8.04e-05	DOWN
K08738	-2.25199	8.83031	1.76058	0.184574	NOT		K08738	4.20341	8.83031	15.7268	7.3536e-05	UP		K08983	0.708178	7.50165	0.351058	0.553524	NOT		K08983	-0.909263	7.50165	0.292548	0.588601	NOT
K08884	-0.418583	7.51379	0.0943001	0.758785	NOT		K08884	1.23487	7.51379	0.983818	0.321275	NOT		K08985	-2.26578	6.83681	1.77111	0.183266	NOT		K08985	-0.909263	6.83681	0.264481	0.607066	NOT
K08963	-5.27591	7.71888	34.2381	4.98279e-09	DOWN		K08963	-3.91519	7.71888	15.558	8.0392e-05	DOWN		K08988	-3.17691	8.04618	20.5537	5.84e-06	DOWN		K08988	-4.05374	8.04618	16.3767	5.22e-05	DOWN
K08983	0.708178	7.50165	0.351058	0.553524	NOT		K08983	-0.909263	7.50165	0.292548	0.588601	NOT		K08993	0.305551	7.35028	0.0606417	0.805488	NOT		K08993	-0.909263	7.35028	0.299291	0.584336	NOT
K08985	-2.26578	6.83681	1.77111	0.183266	NOT		K08985	-0.909263	6.83681	0.264481	0.607066	NOT		K08994	-0.112075	7.217	0.00756046	0.930712	NOT		K08994	-0.909263	7.217	0.305341	0.580562	NOT
K08988	-3.17691	8.04618	20.5537	5.84497e-06	DOWN		K08988	-4.05374	8.04618	16.3767	5.21909e-05	DOWN		K08997	-5.25606	7.70729	33.8192	6.18e-09	DOWN		K08997	-3.89615	7.70729	15.364	8.91e-05	DOWN
K08993	0.305551	7.35028	0.0606417	0.805488	NOT		K08993	-0.909263	7.35028	0.299291	0.584336	NOT		K08998	0.341169	7.36275	0.0760978	0.782661	NOT		K08998	-0.909263	7.36275	0.298714	0.584698	NOT
K08994	-0.112075	7.217	0.00756046	0.930712	NOT		K08994	-0.909263	7.217	0.305341	0.580562	NOT		K09001	0.843789	7.55779	0.511716	0.474408	NOT		K09001	-0.909263	7.55779	0.290349	0.590005	NOT
K08997	-5.25606	7.70729	33.8192	6.17656e-09	DOWN		K08997	-3.89615	7.70729	15.364	8.90752e-05	DOWN		K09005	-2.26578	7.52057	1.95409	0.162169	NOT		K09005	1.78954	7.52057	2.44071	0.118245	NOT
K08998	0.341169	7.36275	0.0760978	0.782661	NOT		K08998	-0.909263	7.36275	0.298714	0.584698	NOT		K09007	-2.26578	6.83681	1.77111	0.183266	NOT		K09007	-0.909263	6.83681	0.264481	0.607066	NOT
K09001	0.843789	7.55779	0.511716	0.474408	NOT		K09001	-0.909263	7.55779	0.290349	0.590005	NOT		K09014	0.0717315	7.27275	0.00320361	0.954864	NOT		K09014	-0.909263	7.27275	0.302968	0.582036	NOT
K09005	-2.26578	7.52057	1.95409	0.162169	NOT		K09005	1.78954	7.52057	2.44071	0.118245	NOT		K09015	-2.26578	6.83681	1.77111	0.183266	NOT		K09015	-0.909263	6.83681	0.264481	0.607066	NOT
K09007	-2.26578	6.83681	1.77111	0.183266	NOT		K09007	-0.909263	6.83681	0.264481	0.607066	NOT		K09016	2.1222	8.1924	4.0199	0.0449852	NOT		K09016	-0.872048	8.1924	0.260186	0.61	NOT
K09014	0.0717315	7.27275	0.00320361	0.954864	NOT		K09014	-0.909263	7.27275	0.302968	0.582036	NOT		K09017	0.081652	9.1245	0.0126655	0.910396	NOT		K09017	-3.82281	9.1245	9.91809	0.00163998	DOWN
K09015	-2.26578	6.83681	1.77111	0.183266	NOT		K09015	-0.909263	6.83681	0.264481	0.607066	NOT		K09022	3.50538	9.07988	10.4931	0.00120091	UP		K09022	-0.801128	9.07988	0.199653	0.655008	NOT
K09016	2.1222	8.1924	4.0199	0.0449852	NOT		K09016	-0.872048	8.1924	0.260186	0.61	NOT		K09117	8.23291	13.1963	46.4959	9.55e-12	UP		K09117	5.5711	13.1963	20.7892	5.17e-06	UP
K09017	0.081652	9.1245	0.0126655	0.910396	NOT		K09017	-3.82281	9.1245	9.91809	0.00163998	DOWN		K09125	1.56995	7.89526	2.01806	0.155459	NOT		K09125	-0.893768	7.89526	0.27289	0.601408	NOT
K09022	3.50538	9.07988	10.4931	0.00120091	UP		K09022	-0.801128	9.07988	0.199653	0.655008	NOT		K09131	-0.116585	7.21568	0.00817435	0.927961	NOT		K09131	-0.909263	7.21568	0.305397	0.580527	NOT
K09117	8.23291	13.1963	46.4959	9.54841e-12	UP		K09117	5.5711	13.1963	20.7892	5.16966e-06	UP		K09136	0.130479	7.64601	0.010193	0.919583	NOT		K09136	1.25888	7.64601	1.01334	0.31412	NOT
K09125	1.56995	7.89526	2.01806	0.155459	NOT		K09125	-0.893768	7.89526	0.27289	0.601408	NOT		K09158	-2.63037	8.12687	14.9897	0.000108579	DOWN		K09158	-4.00193	8.12687	15.3798	8.83e-05	DOWN
K09131	-0.116585	7.21568	0.00817435	0.927961	NOT		K09131	-0.909263	7.21568	0.305397	0.580527	NOT		K09160	1.95381	8.09893	3.35705	0.0669384	NOT		K09160	-0.882269	8.09893	0.266333	0.60581	NOT
K09136	0.130479	7.64601	0.010193	0.919583	NOT		K09136	1.25888	7.64601	1.01334	0.31412	NOT		K09167	-2.26578	6.83681	1.77111	0.183266	NOT		K09167	-0.909263	6.83681	0.264481	0.607066	NOT
K09158	-2.63037	8.12687	14.9897	0.000108579	DOWN		K09158	-4.00193	8.12687	15.3798	8.83344e-05	DOWN		K09181	-2.26578	6.83681	1.77111	0.183266	NOT		K09181	-0.909263	6.83681	0.264481	0.607066	NOT
K09160	1.95381	8.09893	3.35705	0.0669384	NOT		K09160	-0.882269	8.09893	0.266333	0.60581	NOT		K09252	1.23276	8.34567	1.08019	0.298672	NOT		K09252	2.59835	8.34567	5.28317	0.0215468	NOT
K09167	-2.26578	6.83681	1.77111	0.183266	NOT		K09167	-0.909263	6.83681	0.264481	0.607066	NOT		K09384	-2.26578	6.83681	1.77111	0.183266	NOT		K09384	-0.909263	6.83681	0.264481	0.607066	NOT
K09181	-2.26578	6.83681	1.77111	0.183266	NOT		K09181	-0.909263	6.83681	0.264481	0.607066	NOT		K09456	-2.26578	6.83681	1.77111	0.183266	NOT		K09456	-0.909263	6.83681	0.264481	0.607066	NOT
K09252	1.23276	8.34567	1.08019	0.298672	NOT		K09252	2.59835	8.34567	5.28317	0.0215468	NOT		K09458	3.50222	10.3068	8.62181	0.0033269	UP		K09458	5.23297	10.3068	20.8292	5.06e-06	UP
K09384	-2.26578	6.83681	1.77111	0.183266	NOT		K09384	-0.909263	6.83681	0.264481	0.607066	NOT		K09470	-2.26578	6.83681	1.77111	0.183266	NOT		K09470	-0.909263	6.83681	0.264481	0.607066	NOT
K09456	-2.26578	6.83681	1.77111	0.183266	NOT		K09456	-0.909263	6.83681	0.264481	0.607066	NOT		K09471	0.696484	7.49693	0.338812	0.560525	NOT		K09471	-0.909263	7.49693	0.292752	0.588471	NOT
K09458	3.50222	10.3068	8.62181	0.0033269	UP		K09458	5.23297	10.3068	20.8292	5.06287e-06	UP		K09472	-2.26578	6.83681	1.77111	0.183266	NOT		K09472	-0.909263	6.83681	0.264481	0.607066	NOT
K09470	-2.26578	6.83681	1.77111	0.183266	NOT		K09470	-0.909263	6.83681	0.264481	0.607066	NOT		K09474	-2.26578	7.26493	2.03107	0.154134	NOT		K09474	1.17598	7.26493	0.910503	0.339997	NOT
K09471	0.696484	7.49693	0.338812	0.560525	NOT		K09471	-0.909263	7.49693	0.292752	0.588471	NOT		K09476	-6.08062	8.62365	45.3717	1.69e-11	DOWN		K09476	-1.9074	8.62365	6.17157	0.0129933	NOT
K09472	-2.26578	6.83681	1.77111	0.183266	NOT		K09472	-0.909263	6.83681	0.264481	0.607066	NOT		K09681	1.33762	7.78063	1.4061	0.235725	NOT		K09681	-0.900618	7.78063	0.278469	0.597714	NOT
K09474	-2.26578	7.26493	2.03107	0.154134	NOT		K09474	1.17598	7.26493	0.910503	0.339997	NOT		K09690	0.0879693	7.2779	0.00483277	0.944578	NOT		K09690	-0.909263	7.2779	0.30275	0.582172	NOT
K09476	-6.08062	8.62365	45.3717	1.69183e-11	DOWN		K09476	-1.9074	8.62365	6.17157	0.0129933	NOT		K09697	-2.26578	6.83681	1.77111	0.183266	NOT		K09697	-0.909263	6.83681	0.264481	0.607066	NOT
K09681	1.33762	7.78063	1.4061	0.235725	NOT		K09681	-0.900618	7.78063	0.278469	0.597714	NOT		K09710	-0.493116	9.06869	0.491499	0.483271	NOT		K09710	-4.13591	9.06869	12.479	0.000412848	DOWN
K09690	0.0879693	7.2779	0.00483277	0.944578	NOT		K09690	-0.909263	7.2779	0.30275	0.582172	NOT		K09747	3.68568	9.20795	11.5605	0.000675531	UP		K09747	-0.795721	9.20795	0.195093	0.658718	NOT
K09697	-2.26578	6.83681	1.77111	0.183266	NOT		K09697	-0.909263	6.83681	0.264481	0.607066	NOT		K09748	-2.26208	8.07085	1.89402	0.168771	NOT		K09748	2.88487	8.07085	7.73013	0.00543776	UP
K09710	-0.493116	9.06869	0.491499	0.483271	NOT		K09710	-4.13591	9.06869	12.479	0.000412848	DOWN		K09760	-0.0694773	7.22952	0.00292837	0.956845	NOT		K09760	-0.909263	7.22952	0.304807	0.580893	NOT
K09747	3.68568	9.20795	11.5605	0.000675531	UP		K09747	-0.795721	9.20795	0.195093	0.658718	NOT		K09761	-0.137243	7.20971	0.0112849	0.915401	NOT		K09761	-0.909263	7.20971	0.305653	0.580369	NOT
K09748	-2.26208	8.07085	1.89402	0.168771	NOT		K09748	2.88487	8.07085	7.73013	0.00543776	UP		K09767	2.46538	9.11622	4.44947	0.0349293	NOT		K09767	3.61136	9.11622	9.81255	0.00173674	UP
K09760	-0.0694773	7.22952	0.00292837	0.956845	NOT		K09760	-0.909263	7.22952	0.304807	0.580893	NOT		K09771	0.0886925	7.27813	0.00491322	0.94412	NOT		K09771	-0.909263	7.27813	0.30274	0.582178	NOT
K09761	-0.137243	7.20971	0.0112849	0.915401	NOT		K09761	-0.909263	7.20971	0.305653	0.580369	NOT		K09774	1.36991	8.41904	1.35124	0.245081	NOT		K09774	2.70883	8.41904	5.73553	0.0166378	NOT
K09767	2.46538	9.11622	4.44947	0.0349293	NOT		K09767	3.61136	9.11622	9.81255	0.00173674	UP		K09776	-4.69451	7.41751	22.3363	2.31e-06	DOWN		K09776	-3.33799	7.41751	9.58921	0.00196102	DOWN
K09771	0.0886925	7.27813	0.00491322	0.94412	NOT		K09771	-0.909263	7.27813	0.30274	0.582178	NOT		K09781	-2.26578	6.83681	1.77111	0.183266	NOT		K09781	-0.909263	6.83681	0.264481	0.607066	NOT
K09774	1.36991	8.41904	1.35124	0.245081	NOT		K09774	2.70883	8.41904	5.73553	0.0166378	NOT		K09786	0.931305	7.5954	0.634443	0.425744	NOT		K09786	-0.909263	7.5954	0.289018	0.590859	NOT
K09776	-4.69451	7.41751	22.3363	2.31008e-06	DOWN		K09776	-3.33799	7.41751	9.58921	0.00196102	DOWN		K09788	0.610966	7.46301	0.256555	0.612505	NOT		K09788	-0.909263	7.46301	0.29422	0.587537	NOT
K09781	-2.26578	6.83681	1.77111	0.183266	NOT		K09781	-0.909263	6.83681	0.264481	0.607066	NOT		K09792	-2.26578	6.83681	1.77111	0.183266	NOT		K09792	-0.909263	6.83681	0.264481	0.607066	NOT
K09786	0.931305	7.5954	0.634443	0.425744	NOT		K09786	-0.909263	7.5954	0.289018	0.590859	NOT		K09793	-5.69297	7.98723	44.7243	2.35e-11	DOWN		K09793	-4.31879	7.98723	20.4366	6.21e-06	DOWN
K09788	0.610966	7.46301	0.256555	0.612505	NOT		K09788	-0.909263	7.46301	0.29422	0.587537	NOT		K09798	-2.26578	6.83681	1.77111	0.183266	NOT		K09798	-0.909263	6.83681	0.264481	0.607066	NOT
K09792	-2.26578	6.83681	1.77111	0.183266	NOT		K09792	-0.909263	6.83681	0.264481	0.607066	NOT		K09799	-0.57507	7.0957	0.168949	0.681054	NOT		K09799	-0.909263	7.0957	0.286644	0.592388	NOT
K09793	-5.69297	7.98723	44.7243	2.35222e-11	DOWN		K09793	-4.31879	7.98723	20.4366	6.21339e-06	DOWN		K09800	1.01899	7.63417	0.773493	0.379153	NOT		K09800	-0.909263	7.63417	0.287786	0.591651	NOT
K09798	-2.26578	6.83681	1.77111	0.183266	NOT		K09798	-0.909263	6.83681	0.264481	0.607066	NOT		K09801	-2.26578	6.83681	1.77111	0.183266	NOT		K09801	-0.909263	6.83681	0.264481	0.607066	NOT
K09799	-0.57507	7.0957	0.168949	0.681054	NOT		K09799	-0.909263	7.0957	0.286644	0.592388	NOT		K09802	5.09457	10.3713	20.3641	6.45e-06	UP		K09802	2.1242	10.3713	2.22288	0.136001	NOT
K09800	1.01899	7.63417	0.773493	0.379153	NOT		K09800	-0.909263	7.63417	0.287786	0.591651	NOT		K09806	-2.26578	6.83681	1.77111	0.183266	NOT		K09806	-0.909263	6.83681	0.264481	0.607066	NOT
K09801	-2.26578	6.83681	1.77111	0.183266	NOT		K09801	-0.909263	6.83681	0.264481	0.607066	NOT		K09807	1.97122	8.10842	3.42294	0.0643171	NOT		K09807	-0.881217	8.10842	0.265696	0.606242	NOT
K09802	5.09457	10.3713	20.3641	6.45271e-06	UP		K09802	2.1242	10.3713	2.22288	0.136001	NOT		K09808	2.87143	8.64952	7.24635	0.00711278	UP		K09808	-0.826061	8.64952	0.223459	0.636424	NOT
K09806	-2.26578	6.83681	1.77111	0.183266	NOT		K09806	-0.909263	6.83681	0.264481	0.607066	NOT		K09809	-2.26578	7.56783	1.94172	0.163504	NOT		K09809	1.88501	7.56783	2.77135	0.095987	NOT
K09807	1.97122	8.10842	3.42294	0.0643171	NOT		K09807	-0.881217	8.10842	0.265696	0.606242	NOT		K09810	1.8076	8.51583	2.49506	0.114226	NOT		K09810	2.56985	8.51583	4.81848	0.0281722	NOT
K09808	2.87143	8.64952	7.24635	0.00711278	UP		K09808	-0.826061	8.64952	0.223459	0.636424	NOT		K09811	-2.26578	6.83681	1.77111	0.183266	NOT		K09811	-0.909263	6.83681	0.264481	0.607066	NOT
K09809	-2.26578	7.56783	1.94172	0.163504	NOT		K09809	1.88501	7.56783	2.77135	0.095987	NOT		K09815	0.740242	7.51469	0.385963	0.534439	NOT		K09815	-0.909263	7.51469	0.292036	0.588927	NOT
K09810	1.8076	8.51583	2.49506	0.114226	NOT		K09810	2.56985	8.51583	4.81848	0.0281722	NOT		K09816	1.08585	7.66429	0.89029	0.345415	NOT		K09816	-0.908793	7.66429	0.28663	0.592396	NOT
K09811	-2.26578	6.83681	1.77111	0.183266	NOT		K09811	-0.909263	6.83681	0.264481	0.607066	NOT		K09817	0.439605	7.39814	0.128652	0.719839	NOT		K09817	-0.909263	7.39814	0.297098	0.585716	NOT
K09815	0.740242	7.51469	0.385963	0.534439	NOT		K09815	-0.909263	7.51469	0.292036	0.588927	NOT		K09823	2.25483	8.26865	4.58659	0.0322398	NOT		K09823	-0.86434	8.26865	0.255658	0.613127	NOT
K09816	1.08585	7.66429	0.89029	0.345415	NOT		K09816	-0.908793	7.66429	0.28663	0.592396	NOT		K09824	2.05702	8.15579	3.75674	0.0526147	NOT		K09824	-0.876035	8.15579	0.262575	0.608365	NOT
K09817	0.439605	7.39814	0.128652	0.719839	NOT		K09817	-0.909263	7.39814	0.297098	0.585716	NOT		K09857	0.0327387	7.26055	0.000662482	0.979466	NOT		K09857	-0.909263	7.26055	0.303486	0.581714	NOT
K09823	2.25483	8.26865	4.58659	0.0322398	NOT		K09823	-0.86434	8.26865	0.255658	0.613127	NOT		K09859	2.15998	8.80587	3.455	0.0630813	NOT		K09859	3.08195	8.80587	6.9351	0.00846112	UP
K09824	2.05702	8.15579	3.75674	0.0526147	NOT		K09824	-0.876035	8.15579	0.262575	0.608365	NOT		K09860	2.10752	8.18411	3.95992	0.0466149	NOT		K09860	-0.872949	8.18411	0.260725	0.60963	NOT
K09857	0.0327387	7.26055	0.000662482	0.979466	NOT		K09857	-0.909263	7.26055	0.303486	0.581714	NOT		K09861	0.303914	7.34971	0.059976	0.806537	NOT		K09861	-0.909263	7.34971	0.299318	0.584319	NOT
K09859	2.15998	8.80587	3.455	0.0630813	NOT		K09859	3.08195	8.80587	6.9351	0.00846112	UP		K09888	3.14397	8.83042	8.52211	0.00351404	UP		K09888	-0.813905	8.83042	0.210819	0.646133	NOT
K09860	2.10752	8.18411	3.95992	0.0466149	NOT		K09860	-0.872949	8.18411	0.260725	0.60963	NOT		K09889	2.88229	8.6566	7.29318	0.00692981	UP		K09889	-0.825533	8.6566	0.222843	0.63689	NOT
K09861	0.303914	7.34971	0.059976	0.806537	NOT		K09861	-0.909263	7.34971	0.299318	0.584319	NOT		K09890	1.78274	8.00605	2.7079	0.0998743	NOT		K09890	-0.887567	8.00605	0.269036	0.603987	NOT
K09888	3.14397	8.83042	8.52211	0.00351404	UP		K09888	-0.813905	8.83042	0.210819	0.646133	NOT		K09891	3.80164	9.29148	12.2371	0.000469909	UP		K09891	-0.791766	9.29148	0.19192	0.66133	NOT
K09889	2.88229	8.6566	7.29318	0.00692981	UP		K09889	-0.825533	8.6566	0.222843	0.63689	NOT		K09892	0.0314824	7.26016	0.000612468	0.980256	NOT		K09892	-0.909263	7.26016	0.303503	0.581703	NOT
K09890	1.78274	8.00605	2.7079	0.0998743	NOT		K09890	-0.887567	8.00605	0.269036	0.603987	NOT		K09893	3.76965	9.26835	12.0547	0.000518152	UP		K09893	-0.792959	9.26835	0.192856	0.660557	NOT
K09891	3.80164	9.29148	12.2371	0.000469909	UP		K09891	-0.791766	9.29148	0.19192	0.66133	NOT		K09894	2.66205	8.51537	6.36471	0.0116519	NOT		K09894	-0.837293	8.51537	0.236127	0.627025	NOT
K09892	0.0314824	7.26016	0.000612468	0.980256	NOT		K09892	-0.909263	7.26016	0.303503	0.581703	NOT		K09895	1.59928	7.91016	2.10495	0.146845	NOT		K09895	-0.892793	7.91016	0.272222	0.601853	NOT
K09893	3.76965	9.26835	12.0547	0.000518152	UP		K09893	-0.792959	9.26835	0.192856	0.660557	NOT		K09897	2.89737	8.66644	7.3583	0.00668334	UP		K09897	-0.824805	8.66644	0.221993	0.637533	NOT
K09894	2.66205	8.51537	6.36471	0.0116519	NOT		K09894	-0.837293	8.51537	0.236127	0.627025	NOT		K09898	2.63375	8.4976	6.24652	0.0124549	NOT		K09898	-0.839091	8.4976	0.237871	0.625755	NOT
K09895	1.59928	7.91016	2.10495	0.146845	NOT		K09895	-0.892793	7.91016	0.272222	0.601853	NOT		K09899	-0.749133	7.05673	0.273012	0.601326	NOT		K09899	-0.909263	7.05673	0.283039	0.594725	NOT
K09897	2.89737	8.66644	7.3583	0.00668334	UP		K09897	-0.824805	8.66644	0.221993	0.637533	NOT		K09902	1.70543	7.96506	2.43999	0.118299	NOT		K09902	-0.889495	7.96506	0.270075	0.60329	NOT
K09898	2.63375	8.4976	6.24652	0.0124549	NOT		K09898	-0.839091	8.4976	0.237871	0.625755	NOT		K09903	3.08673	9.17933	7.54921	0.00601115	UP		K09903	2.92576	9.17933	5.62729	0.0176961	NOT
K09899	-0.749133	7.05673	0.273012	0.601326	NOT		K09899	-0.909263	7.05673	0.283039	0.594725	NOT		K09907	0.28662	7.34372	0.0531776	0.817627	NOT		K09907	-0.909263	7.34372	0.299604	0.58414	NOT
K09902	1.70543	7.96506	2.43999	0.118299	NOT		K09902	-0.889495	7.96506	0.270075	0.60329	NOT		K09908	1.60684	7.91402	2.12773	0.144676	NOT		K09908	-0.892545	7.91402	0.272052	0.601967	NOT
K09903	3.08673	9.17933	7.54921	0.00601115	UP		K09903	2.92576	9.17933	5.62729	0.0176961	NOT		K09909	3.19491	8.86495	8.78441	0.00304316	UP		K09909	-0.811916	8.86495	0.20901	0.647552	NOT
K09907	0.28662	7.34372	0.0531776	0.817627	NOT		K09907	-0.909263	7.34372	0.299604	0.58414	NOT		K09910	0.805463	7.54166	0.462811	0.496324	NOT		K09910	-0.909263	7.54166	0.290979	0.589602	NOT
K09908	1.60684	7.91402	2.12773	0.144676	NOT		K09908	-0.892545	7.91402	0.272052	0.601967	NOT		K09921	0.58229	7.45186	0.231786	0.63021	NOT		K09921	-0.909263	7.45186	0.294704	0.58723	NOT
K09909	3.19491	8.86495	8.78441	0.00304316	UP		K09909	-0.811916	8.86495	0.20901	0.647552	NOT		K09923	3.59748	9.65869	9.99917	0.00156937	UP		K09923	3.72671	9.65869	9.68441	0.00186203	UP
K09910	0.805463	7.54166	0.462811	0.496324	NOT		K09910	-0.909263	7.54166	0.290979	0.589602	NOT		K09924	-2.26578	6.83681	1.77111	0.183266	NOT		K09924	-0.909263	6.83681	0.264481	0.607066	NOT
K09921	0.58229	7.45186	0.231786	0.63021	NOT		K09921	-0.909263	7.45186	0.294704	0.58723	NOT		K09927	-2.26578	6.83681	1.77111	0.183266	NOT		K09927	-0.909263	6.83681	0.264481	0.607066	NOT
K09923	3.59748	9.65869	9.99917	0.00156937	UP		K09923	3.72671	9.65869	9.68441	0.00186203	UP		K09930	-4.16371	8.66735	33.6861	6.61e-09	DOWN		K09930	-4.95718	8.66735	23.4757	1.28e-06	DOWN
K09924	-2.26578	6.83681	1.77111	0.183266	NOT		K09924	-0.909263	6.83681	0.264481	0.607066	NOT		K09933	-3.77431	8.47034	30.0943	4.19e-08	DOWN		K09933	-4.6883	8.47034	22.1167	2.59e-06	DOWN
K09927	-2.26578	6.83681	1.77111	0.183266	NOT		K09927	-0.909263	6.83681	0.264481	0.607066	NOT		K09938	1.63889	7.93046	2.22592	0.135733	NOT		K09938	-0.891504	7.93046	0.271343	0.60244	NOT
K09930	-4.16371	8.66735	33.6861	6.61308e-09	DOWN		K09930	-4.95718	8.66735	23.4757	1.27825e-06	DOWN		K09939	-2.26578	6.83681	1.77111	0.183266	NOT		K09939	-0.909263	6.83681	0.264481	0.607066	NOT
K09933	-3.77431	8.47034	30.0943	4.18514e-08	DOWN		K09933	-4.6883	8.47034	22.1167	2.58957e-06	DOWN		K09945	-0.298611	7.16492	0.0501362	0.82283	NOT		K09945	-0.909263	7.16492	0.297277	0.585603	NOT
K09938	1.63889	7.93046	2.22592	0.135733	NOT		K09938	-0.891504	7.93046	0.271343	0.60244	NOT		K09946	-8.32286	10.5347	60.5798	7.55e-15	DOWN		K09946	-6.82894	10.5347	34.7992	3.74e-09	DOWN
K09939	-2.26578	6.83681	1.77111	0.183266	NOT		K09939	-0.909263	6.83681	0.264481	0.607066	NOT		K09950	-2.26578	6.83681	1.77111	0.183266	NOT		K09950	-0.909263	6.83681	0.264481	0.607066	NOT
K09945	-0.298611	7.16492	0.0501362	0.82283	NOT		K09945	-0.909263	7.16492	0.297277	0.585603	NOT		K09961	-2.26578	6.83681	1.77111	0.183266	NOT		K09961	-0.909263	6.83681	0.264481	0.607066	NOT
K09946	-8.32286	10.5347	60.5798	7.54697e-15	DOWN		K09946	-6.82894	10.5347	34.7992	3.73766e-09	DOWN		K09962	0.965845	7.61054	0.687275	0.407107	NOT		K09962	-0.909263	7.61054	0.288536	0.591168	NOT
K09950	-2.26578	6.83681	1.77111	0.183266	NOT		K09950	-0.909263	6.83681	0.264481	0.607066	NOT		K09964	-2.25792	8.34026	1.8925	0.168942	NOT		K09964	3.43412	8.34026	11.2189	0.000811792	UP
K09961	-2.26578	6.83681	1.77111	0.183266	NOT		K09961	-0.909263	6.83681	0.264481	0.607066	NOT		K09969	-4.64307	7.68811	20.5909	5.73e-06	DOWN		K09969	-1.39267	7.68811	2.73907	0.0979438	NOT
K09962	0.965845	7.61054	0.687275	0.407107	NOT		K09962	-0.909263	7.61054	0.288536	0.591168	NOT		K09970	0.152343	7.29864	0.0146632	0.90362	NOT		K09970	-0.909263	7.29864	0.301761	0.582789	NOT
K09964	-2.25792	8.34026	1.8925	0.168942	NOT		K09964	3.43412	8.34026	11.2189	0.000811792	UP		K09972	0.152939	7.29883	0.0147796	0.90324	NOT		K09972	-0.909263	7.29883	0.301751	0.582795	NOT
K09969	-4.64307	7.68811	20.5909	5.73287e-06	DOWN		K09969	-1.39267	7.68811	2.73907	0.0979438	NOT		K09973	0.438033	7.39757	0.127697	0.720837	NOT		K09973	-0.909263	7.39757	0.297124	0.585699	NOT
K09970	0.152343	7.29864	0.0146632	0.90362	NOT		K09970	-0.909263	7.29864	0.301761	0.582789	NOT		K09989	-0.079824	8.31825	0.00355122	0.952481	NOT		K09989	3.13432	8.31825	8.81536	0.00299199	UP
K09972	0.152939	7.29883	0.0147796	0.90324	NOT		K09972	-0.909263	7.29883	0.301751	0.582795	NOT		K10000	0.213235	7.31878	0.0290448	0.864678	NOT		K10000	-0.909263	7.31878	0.300795	0.583393	NOT
K09973	0.438033	7.39757	0.127697	0.720837	NOT		K09973	-0.909263	7.39757	0.297124	0.585699	NOT		K10001	2.18219	8.22661	4.27089	0.0387885	NOT		K10001	-0.868477	8.22661	0.258077	0.611452	NOT
K09989	-0.079824	8.31825	0.00355122	0.952481	NOT		K09989	3.13432	8.31825	8.81536	0.00299199	UP		K10002	-2.26578	6.83681	1.77111	0.183266	NOT		K10002	-0.909263	6.83681	0.264481	0.607066	NOT
K10000	0.213235	7.31878	0.0290448	0.864678	NOT		K10000	-0.909263	7.31878	0.300795	0.583393	NOT		K10004	1.86548	8.05079	3.0178	0.0823768	NOT		K10004	-0.885783	8.05079	0.268278	0.604497	NOT
K10001	2.18219	8.22661	4.27089	0.0387885	NOT		K10001	-0.868477	8.22661	0.258077	0.611452	NOT		K10022	0.347167	7.36487	0.0788836	0.77882	NOT		K10022	-0.909263	7.36487	0.298617	0.584759	NOT
K10002	-2.26578	6.83681	1.77111	0.183266	NOT		K10002	-0.909263	6.83681	0.264481	0.607066	NOT		K10026	1.13524	7.68634	0.979758	0.322275	NOT		K10026	-0.906791	7.68634	0.284612	0.593703	NOT
K10004	1.86548	8.05079	3.0178	0.0823768	NOT		K10004	-0.885783	8.05079	0.268278	0.604497	NOT		K10108	0.471285	7.40982	0.14873	0.699758	NOT		K10108	-0.909263	7.40982	0.296566	0.586051	NOT
K10022	0.347167	7.36487	0.0788836	0.77882	NOT		K10022	-0.909263	7.36487	0.298617	0.584759	NOT		K10112	0.488844	7.41636	0.160538	0.688668	NOT		K10112	-0.909263	7.41636	0.29627	0.586239	NOT
K10026	1.13524	7.68634	0.979758	0.322275	NOT		K10026	-0.906791	7.68634	0.284612	0.593703	NOT		K10117	0.838991	7.55576	0.505439	0.477131	NOT		K10117	-0.909263	7.55576	0.290428	0.589955	NOT
K10108	0.471285	7.40982	0.14873	0.699758	NOT		K10108	-0.909263	7.40982	0.296566	0.586051	NOT		K10118	-2.26578	6.83681	1.77111	0.183266	NOT		K10118	-0.909263	6.83681	0.264481	0.607066	NOT
K10112	0.488844	7.41636	0.160538	0.688668	NOT		K10112	-0.909263	7.41636	0.29627	0.586239	NOT		K10125	-2.26578	6.83681	1.77111	0.183266	NOT		K10125	-0.909263	6.83681	0.264481	0.607066	NOT
K10117	0.838991	7.55576	0.505439	0.477131	NOT		K10117	-0.909263	7.55576	0.290428	0.589955	NOT		K10126	-2.26578	6.83681	1.77111	0.183266	NOT		K10126	-0.909263	6.83681	0.264481	0.607066	NOT
K10118	-2.26578	6.83681	1.77111	0.183266	NOT		K10118	-0.909263	6.83681	0.264481	0.607066	NOT		K10191	-0.0175164	7.24512	0.000187961	0.989062	NOT		K10191	-0.909263	7.24512	0.304142	0.581306	NOT
K10125	-2.26578	6.83681	1.77111	0.183266	NOT		K10125	-0.909263	6.83681	0.264481	0.607066	NOT		K10357	-2.26533	7.69178	1.91512	0.166418	NOT		K10357	2.13303	7.69178	3.74103	0.0531114	NOT
K10126	-2.26578	6.83681	1.77111	0.183266	NOT		K10126	-0.909263	6.83681	0.264481	0.607066	NOT		K10439	-2.26578	6.83681	1.77111	0.183266	NOT		K10439	-0.909263	6.83681	0.264481	0.607066	NOT
K10191	-0.0175164	7.24512	0.000187961	0.989062	NOT		K10191	-0.909263	7.24512	0.304142	0.581306	NOT		K10440	0.722472	7.50744	0.366387	0.54499	NOT		K10440	-0.909263	7.50744	0.29232	0.588746	NOT
K10357	-2.26533	7.69178	1.91512	0.166418	NOT		K10357	2.13303	7.69178	3.74103	0.0531114	NOT		K10441	-2.26578	6.83681	1.77111	0.183266	NOT		K10441	-0.909263	6.83681	0.264481	0.607066	NOT
K10439	-2.26578	6.83681	1.77111	0.183266	NOT		K10439	-0.909263	6.83681	0.264481	0.607066	NOT		K10531	-2.26578	6.83681	1.77111	0.183266	NOT		K10531	-0.909263	6.83681	0.264481	0.607066	NOT
K10440	0.722472	7.50744	0.366387	0.54499	NOT		K10440	-0.909263	7.50744	0.29232	0.588746	NOT		K10536	2.25343	8.63155	4.03528	0.044577	NOT		K10536	2.32047	8.63155	3.5521	0.0594903	NOT
K10441	-2.26578	6.83681	1.77111	0.183266	NOT		K10441	-0.909263	6.83681	0.264481	0.607066	NOT		K10540	0.568029	7.44636	0.219982	0.639061	NOT		K10540	-0.909263	7.44636	0.294943	0.587078	NOT
K10531	-2.26578	6.83681	1.77111	0.183266	NOT		K10531	-0.909263	6.83681	0.264481	0.607066	NOT		K10563	0.309916	7.3518	0.0624359	0.80269	NOT		K10563	-0.909263	7.3518	0.299219	0.584381	NOT
K10536	2.25343	8.63155	4.03528	0.044577	NOT		K10536	2.32047	8.63155	3.5521	0.0594903	NOT		K10673	-2.26494	7.725	1.90798	0.167209	NOT		K10673	2.20608	7.725	4.03917	0.0444745	NOT
K10540	0.568029	7.44636	0.219982	0.639061	NOT		K10540	-0.909263	7.44636	0.294943	0.587078	NOT		K10674	-2.26578	6.83681	1.77111	0.183266	NOT		K10674	-0.909263	6.83681	0.264481	0.607066	NOT
K10563	0.309916	7.3518	0.0624359	0.80269	NOT		K10563	-0.909263	7.3518	0.299219	0.584381	NOT		K10678	0.752913	7.51988	0.400274	0.526958	NOT		K10678	-0.909263	7.51988	0.291832	0.589057	NOT
K10673	-2.26494	7.725	1.90798	0.167209	NOT		K10673	2.20608	7.725	4.03917	0.0444745	NOT		K10679	-2.26578	6.83681	1.77111	0.183266	NOT		K10679	-0.909263	6.83681	0.264481	0.607066	NOT
K10674	-2.26578	6.83681	1.77111	0.183266	NOT		K10674	-0.909263	6.83681	0.264481	0.607066	NOT		K10680	0.0680371	7.27159	0.00288013	0.957201	NOT		K10680	-0.909263	7.27159	0.303018	0.582005	NOT
K10678	0.752913	7.51988	0.400274	0.526958	NOT		K10678	-0.909263	7.51988	0.291832	0.589057	NOT		K10716	0.43475	7.39637	0.125714	0.722923	NOT		K10716	-0.909263	7.39637	0.297179	0.585665	NOT
K10679	-2.26578	6.83681	1.77111	0.183266	NOT		K10679	-0.909263	6.83681	0.264481	0.607066	NOT		K10747	0.0762745	7.27419	0.00362532	0.951989	NOT		K10747	-0.909263	7.27419	0.302907	0.582074	NOT
K10680	0.0680371	7.27159	0.00288013	0.957201	NOT		K10680	-0.909263	7.27159	0.303018	0.582005	NOT		K10763	1.17019	8.09196	0.9996	0.317424	NOT		K10763	1.78599	8.09196	2.18779	0.139131	NOT
K10716	0.43475	7.39637	0.125714	0.722923	NOT		K10716	-0.909263	7.39637	0.297179	0.585665	NOT		K10764	-2.99095	8.32741	20.2108	6.99e-06	DOWN		K10764	-4.35789	8.32741	18.8746	1.41e-05	DOWN
K10747	0.0762745	7.27419	0.00362532	0.951989	NOT		K10747	-0.909263	7.27419	0.302907	0.582074	NOT		K10773	-2.26409	7.82397	1.89634	0.16851	NOT		K10773	2.40852	7.82397	4.97716	0.0256995	NOT
K10763	1.17019	8.09196	0.9996	0.317424	NOT		K10763	1.78599	8.09196	2.18779	0.139131	NOT		K10804	1.93672	8.08965	3.29327	0.0695852	NOT		K10804	-0.883305	8.08965	0.266977	0.605375	NOT
K10773	-2.26409	7.82397	1.89634	0.16851	NOT		K10773	2.40852	7.82397	4.97716	0.0256995	NOT		K10805	0.178297	7.30716	0.0201791	0.88704	NOT		K10805	-0.909263	7.30716	0.301352	0.583045	NOT
K10804	1.93672	8.08965	3.29327	0.0695852	NOT		K10804	-0.883305	8.08965	0.266977	0.605375	NOT		K10806	0.588708	7.45435	0.237209	0.626237	NOT		K10806	-0.909263	7.45435	0.294596	0.587299	NOT
K10805	0.178297	7.30716	0.0201791	0.88704	NOT		K10805	-0.909263	7.30716	0.301352	0.583045	NOT		K10819	0.722362	7.5074	0.366268	0.545055	NOT		K10819	-0.909263	7.5074	0.292322	0.588745	NOT
K10806	0.588708	7.45435	0.237209	0.626237	NOT		K10806	-0.909263	7.45435	0.294596	0.587299	NOT		K10823	-2.26578	6.83681	1.77111	0.183266	NOT		K10823	-0.909263	6.83681	0.264481	0.607066	NOT
K10819	0.722362	7.5074	0.366268	0.545055	NOT		K10819	-0.909263	7.5074	0.292322	0.588745	NOT		K10826	1.37926	7.80069	1.50564	0.219825	NOT		K10826	-0.899422	7.80069	0.27735	0.598451	NOT
K10823	-2.26578	6.83681	1.77111	0.183266	NOT		K10823	-0.909263	6.83681	0.264481	0.607066	NOT		K10834	2.05114	8.15251	3.73338	0.053355	NOT		K10834	-0.876392	8.15251	0.262789	0.608218	NOT
K10826	1.37926	7.80069	1.50564	0.219825	NOT		K10826	-0.899422	7.80069	0.27735	0.598451	NOT		K10857	-2.26578	6.83681	1.77111	0.183266	NOT		K10857	-0.909263	6.83681	0.264481	0.607066	NOT
K10834	2.05114	8.15251	3.73338	0.053355	NOT		K10834	-0.876392	8.15251	0.262789	0.608218	NOT		K10912	1.1408	7.68885	0.990209	0.319708	NOT		K10912	-0.906595	7.68885	0.284407	0.593835	NOT
K10857	-2.26578	6.83681	1.77111	0.183266	NOT		K10857	-0.909263	6.83681	0.264481	0.607066	NOT		K10913	3.00909	8.74006	7.86473	0.00504761	UP		K10913	-0.819608	8.74006	0.216403	0.641802	NOT
K10912	1.1408	7.68885	0.990209	0.319708	NOT		K10912	-0.906595	7.68885	0.284407	0.593835	NOT		K10914	2.16923	8.21917	4.21585	0.040066	NOT		K10914	-0.869235	8.21917	0.258522	0.611145	NOT
K10913	3.00909	8.74006	7.86473	0.00504761	UP		K10913	-0.819608	8.74006	0.216403	0.641802	NOT		K10918	-2.26578	7.49711	1.96037	0.161495	NOT		K10918	1.74047	7.49711	2.28149	0.130948	NOT
K10914	2.16923	8.21917	4.21585	0.040066	NOT		K10914	-0.869235	8.21917	0.258522	0.611145	NOT		K10924	3.52408	9.09306	10.6016	0.00113252	UP		K10924	-0.800541	9.09306	0.199158	0.655408	NOT
K10918	-2.26578	7.49711	1.96037	0.161495	NOT		K10918	1.74047	7.49711	2.28149	0.130948	NOT		K10925	1.15136	7.69364	1.01026	0.314858	NOT		K10925	-0.90625	7.69364	0.284042	0.594072	NOT
K10924	3.52408	9.09306	10.6016	0.00113252	UP		K10924	-0.800541	9.09306	0.199158	0.655408	NOT		K10941	1.54042	7.88036	1.93284	0.164469	NOT		K10941	-0.894774	7.88036	0.273582	0.600947	NOT
K10925	1.15136	7.69364	1.01026	0.314858	NOT		K10925	-0.90625	7.69364	0.284042	0.594072	NOT		K10942	0.300645	7.34858	0.0586576	0.808634	NOT		K10942	-0.909263	7.34858	0.299372	0.584285	NOT
K10941	1.54042	7.88036	1.93284	0.164469	NOT		K10941	-0.894774	7.88036	0.273582	0.600947	NOT		K10943	0.889122	8.22583	0.53076	0.466299	NOT		K10943	2.49877	8.22583	4.95028	0.0261019	NOT
K10942	0.300645	7.34858	0.0586576	0.808634	NOT		K10942	-0.909263	7.34858	0.299372	0.584285	NOT		K10974	0.134726	7.2929	0.0114316	0.914855	NOT		K10974	-0.909263	7.2929	0.302036	0.582617	NOT
K10943	0.889122	8.22583	0.53076	0.466299	NOT		K10943	2.49877	8.22583	4.95028	0.0261019	NOT		K11017	-4.48916	7.33074	19.0217	1.3e-05	DOWN		K11017	-3.13264	7.33074	7.92841	0.0048731	DOWN
K10974	0.134726	7.2929	0.0114316	0.914855	NOT		K10974	-0.909263	7.2929	0.302036	0.582617	NOT		K11021	-2.26578	6.83681	1.77111	0.183266	NOT		K11021	-0.909263	6.83681	0.264481	0.607066	NOT
K11017	-4.48916	7.33074	19.0217	1.30144e-05	DOWN		K11017	-3.13264	7.33074	7.92841	0.0048731	DOWN		K11022	-0.243239	7.17992	0.034038	0.853629	NOT		K11022	-0.909263	7.17992	0.300493	0.583582	NOT
K11021	-2.26578	6.83681	1.77111	0.183266	NOT		K11021	-0.909263	6.83681	0.264481	0.607066	NOT		K11065	2.64609	8.50534	6.29798	0.0120985	NOT		K11065	-0.838304	8.50534	0.237108	0.62631	NOT
[truncated: 392 more rows]
